# Supplementary material for: Ferroptosis inhibitor alleviates sorafenib-induced cardiotoxicity by attenuating KLF11-mediated FSP1-dependent ferroptosis
Source: Int J Biol Sci. 2024 Apr 22;20(7):2622–39. doi: 10.7150/ijbs.86479 (PMC11077382; doi:10.7150/ijbs.86479)
Supplement: Supplementary file 1 — Supplementary figures and tables. [file ijbsv20p2622s1.zip]

Archive with 10 entries (10 files):
- Supplemental Figures 1-5.pdf
- Supplemental Table 1 Line B DEGs.xlsx
- Supplemental Table 2 Line D DEGs.xlsx
- Supplemental Table 3 Line E DEGs.xlsx
- Supplemental Table 4 GSEA.xlsx
- Supplemental Table 5 FSP1 TFBS.xlsx
- Supplemental Table 6.xlsx
- Supplemental Table 7.xlsx
- Supplemental Table 8.xlsx
- Supplemental Table 9.xlsx
