# Supplementary material for: Ferroptosis inhibitor alleviates sorafenib-induced cardiotoxicity by attenuating KLF11-mediated FSP1-dependent ferroptosis
Source: Int J Biol Sci. 2024 Apr 22;20(7):2622–39. doi: 10.7150/ijbs.86479 (PMC11077382; doi:10.7150/ijbs.86479)
Supplement: Supplementary file 1 — Supplementary figures and tables. [file ijbsv20p2622s1.zip › Supplemental Table 4 GSEA.xlsx]

## Sheet: Line B
ID	Description	setSize	enrichmentScore	NES	pvalue	p.adjust	qvalue	rank	leading_edge	core_enrichment
REACTOME_CHOLESTEROL_BIOSYNTHESIS	REACTOME_CHOLESTEROL_BIOSYNTHESIS	26	-0.83285	-2.60432	1.30635e-10	1.37232e-07	1.23072e-07	1282	tags=77%, list=11%, signal=69%	SREBF1/MVK/HSD17B7/TM7SF2/NSDHL/DHCR7/CYP51A1/FDFT1/SREBF2/SC5D/EBP/FDPS/HMGCR/DHCR24/IDI1/MVD/SQLE/ACAT2/MSMO1/HMGCS1
NABA_MATRISOME	NABA_MATRISOME	429	-0.440131	-2.19956	1e-10	1.37232e-07	1.23072e-07	2307	tags=42%, list=19%, signal=35%	MXRA5/IGFBPL1/FBLN2/EGFL7/FGF23/HMCN1/ADAMTS7/SFRP1/ADAMTS1/MFAP3/S100A6/LOXL2/PRSS3/MMP19/PLXDC2/CCL2/TIMP3/CRLF1/COL8A1/ADAM19/LAMA1/PODNL1/GAS6/FBN2/FSTL1/COL8A2/TGFBI/SRGN/CTSZ/SEMA5B/GPC6/TNFSF13B/MFAP4/A2M/LGALS8/S100A13/CSPG4/PGF/EFEMP1/ADAMTS2/CSTA/ADAM12/ADAM10/BMP1/FAM20C/HCFC2/MST1/MMP1/SERPINB9/COMP/ASPN/EFEMP2/PDGFD/AGRN/MATN3/ANXA5/FGF1/KAZALD1/LTBP1/SDC2/HAPLN3/FST/HAPLN1/CLEC11A/A…
WP_CHOLESTEROL_BIOSYNTHESIS_PATHWAY	WP_CHOLESTEROL_BIOSYNTHESIS_PATHWAY	14	-0.910999	-2.43004	2.43808e-09	1.30084e-06	1.16661e-06	1022	tags=93%, list=9%, signal=85%	MVK/NSDHL/DHCR7/CYP51A1/FDFT1/SC5D/FDPS/HMGCR/IDI1/MVD/SQLE/MSMO1/HMGCS1
NABA_MATRISOME_ASSOCIATED	NABA_MATRISOME_ASSOCIATED	269	-0.419167	-1.98555	2.47661e-09	1.30084e-06	1.16661e-06	2293	tags=41%, list=19%, signal=34%	EGFL7/FGF23/ADAMTS7/SFRP1/ADAMTS1/S100A6/LOXL2/PRSS3/MMP19/PLXDC2/CCL2/TIMP3/CRLF1/ADAM19/FSTL1/CTSZ/SEMA5B/GPC6/TNFSF13B/A2M/LGALS8/S100A13/CSPG4/PGF/ADAMTS2/CSTA/ADAM12/ADAM10/BMP1/FAM20C/HCFC2/MST1/MMP1/SERPINB9/PDGFD/ANXA5/FGF1/KAZALD1/SDC2/FST/CLEC11A/ADAMTSL3/FRZB/SERPINE1/C1QTNF1/EGLN3/LOXL1/SDC4/S100A16/INHBA/CTSA/SEMA5A/FGF5/SDC1/LEFTY2/ANXA6/S100A11/LOXL4/WNT4/PLOD2/MEGF6/LEP/SCUBE3/HYA…
WP_CHOLESTEROL_SYNTHESIS_DISORDERS	WP_CHOLESTEROL_SYNTHESIS_DISORDERS	16	-0.882189	-2.4639	6.9266e-09	2.91056e-06	2.61023e-06	1022	tags=88%, list=9%, signal=80%	MVK/DHCR7/CYP51A1/FDFT1/SC5D/EBP/FDPS/HMGCR/DHCR24/IDI1/MVD/SQLE/MSMO1/HMGCS1
NABA_CORE_MATRISOME	NABA_CORE_MATRISOME	160	-0.476216	-2.12226	8.79486e-09	3.07967e-06	2.7619e-06	2416	tags=58%, list=20%, signal=47%	COL6A1/THBS3/SVEP1/COL5A2/COL27A1/PXDN/COL4A1/LAMC1/THBS2/ECM1/LGI1/LTBP2/FMOD/IGFBP4/SRPX/LAMA4/IGFBP7/COL6A3/CRELD1/MFAP1/BGN/FBN1/PCOLCE/AEBP1/SLIT3/MXRA5/IGFBPL1/FBLN2/HMCN1/MFAP3/COL8A1/LAMA1/PODNL1/GAS6/FBN2/COL8A2/TGFBI/SRGN/MFAP4/EFEMP1/COMP/ASPN/EFEMP2/AGRN/MATN3/LTBP1/HAPLN3/HAPLN1/MFAP5/LTBP3/SMOC2/CRISPLD1/SPARC/HSPG2/COL1A2/THBS1/SRPX2/PRG4/EMILIN1/SPON1/VCAN/DPT/DCN/PODN/FRAS1/POSTN…
REACTOME_MUSCLE_CONTRACTION	REACTOME_MUSCLE_CONTRACTION	103	-0.51615	-2.1435	8.49796e-08	2.5506e-05	2.28742e-05	1594	tags=36%, list=13%, signal=31%	KCND3/MYL12A/TNNC2/MYLK/DMD/ITGA1/TLN1/FXYD6/TPM1/MYL9/KCNK6/CASQ2/RYR3/ANXA6/LMOD1/MYL12B/ATP1B1/DMPK/KCNK15/SLN/CALD1/ANXA2/TPM2/SORBS1/VCL/KCNK1/FKBP1B/MYL6/ACTG2/ACTC1/FGF14/MYL4/TNNT2/PLN/ACTA2/ACTA1/FGF11
REACTOME_SRP_DEPENDENT_COTRANSLATIONAL_PROTEIN_TARGETING_TO_MEMBRANE	REACTOME_SRP_DEPENDENT_COTRANSLATIONAL_PROTEIN_TARGETING_TO_MEMBRANE	111	-0.499371	-2.09767	1.13512e-07	2.98112e-05	2.67352e-05	4522	tags=82%, list=38%, signal=51%	RPL38/RPL13/RPS7/RPL22L1/RPS11/RPS29/RPS27L/RPL30/RPL23/RPS16/TRAM1/RPLP2/RPL9/RPSA/RPLP0/RPL37/RPL5/RPS20/RPS12/RPL18A/RPS13/RPL19/RPL26/RPL37A/RPS10/RPS28/RPL27A/RPL24/RPL36AL/RPS5/RPLP1/RPL14/RPL32/SEC61A2/RPL13A/UBA52/RPS21/RPL36/RPL4/RPL31/RPL10/RPL15/RPS14/RPS4Y1/RPS25/RPL23A/RPL41/RPL27/RPL34/RPL35/RPS8/RPS15A/SEC11A/RPS6/RPL35A/RPL12/SSR3/RPN1/RPL29/SRP54/RPL11/RPL22/RPS24/RPS3A/RPL18/SRP…
KEGG_STEROID_BIOSYNTHESIS	KEGG_STEROID_BIOSYNTHESIS	13	-0.883945	-2.33585	1.57794e-07	3.68362e-05	3.30353e-05	1191	tags=92%, list=10%, signal=83%	LIPA/HSD17B7/TM7SF2/NSDHL/DHCR7/CYP51A1/FDFT1/SC5D/EBP/DHCR24/SQLE/MSMO1
KEGG_RIBOSOME	KEGG_RIBOSOME	85	-0.537462	-2.19172	2.26618e-07	4.76123e-05	4.26995e-05	4522	tags=85%, list=38%, signal=53%	RPL38/RPL13/RPS7/RPL22L1/RPS11/RPS29/RPS27L/RPL30/RPL23/RPS16/RPLP2/RPL9/RPSA/RPLP0/RPL37/RPL5/RPS20/RPS12/RPL18A/RPS13/RPL19/RPL26/RPL37A/RPS10/RPS28/RPL27A/RPL24/RPL36AL/RPS5/RPLP1/RPL14/RPL32/RPL13A/UBA52/RPS21/RPL36/RPL4/RPL31/RPL10/RPL15/RPS4Y1/RPS25/RPL23A/RPL41/RPL27/RPL34/RPL35/RPS8/RPS15A/RPS6/RPL35A/RPL12/RPL29/RPL11/RPL22/RPS24/RPS3A/MRPL13/RPL18/RPL28/RPL6/RPS4X/RPL10L/RPL26L1/RPL3/RP…
WP_MEVALONATE_ARM_OF_CHOLESTEROL_BIOSYNTHESIS_PATHWAY	WP_MEVALONATE_ARM_OF_CHOLESTEROL_BIOSYNTHESIS_PATHWAY	13	-0.875453	-2.31341	3.57634e-07	6.49325e-05	5.82326e-05	1022	tags=62%, list=9%, signal=56%	MVK/FDFT1/FDPS/HMGCR/IDI1/MVD/ACAT2/HMGCS1
REACTOME_EXTRACELLULAR_MATRIX_ORGANIZATION	REACTOME_EXTRACELLULAR_MATRIX_ORGANIZATION	197	-0.412746	-1.88591	3.70867e-07	6.49325e-05	5.82326e-05	2735	tags=47%, list=23%, signal=37%	COLGALT1/LAMA4/PLOD1/CTSD/COL6A3/ITGAV/ITGA6/BGN/SH3PXD2A/DAG1/FBN1/PCOLCE/FBLN2/ITGA8/P4HB/CD151/ADAMTS1/MFAP3/LOXL2/MMP19/CAPN1/BSG/ITGB5/COL8A1/ADAM19/LAMA1/FBN2/JAM3/COL8A2/MFAP4/A2M/ITGA9/CASP3/EFEMP1/ADAMTS2/ADAM12/ADAM10/BMP1/ITGB8/MMP1/COMP/ASPN/EFEMP2/AGRN/MATN3/ITGA5/LTBP1/DMD/SDC2/HAPLN1/ITGA1/VCAM1/SERPINE1/MFAP5/LTBP3/ITGA11/LOXL1/SPARC/SDC4/HSPG2/COL1A2/PPIB/THBS1/ITGA3/SDC1/EMILIN1…
REACTOME_RESPONSE_TO_METAL_IONS	REACTOME_RESPONSE_TO_METAL_IONS	10	0.904346	2.12767	8.63376e-07	0.000139535	0.000125137	235	tags=70%, list=2%, signal=69%	MT1F/MT1M/MT1E/MT1X/MT1G/MT1A/MT2A
REACTOME_EUKARYOTIC_TRANSLATION_ELONGATION	REACTOME_EUKARYOTIC_TRANSLATION_ELONGATION	90	-0.499755	-2.04463	2.82823e-06	0.000424436	0.000380641	4522	tags=83%, list=38%, signal=52%	RPL38/RPL13/RPS7/RPL22L1/RPS11/RPS29/RPS27L/RPL30/RPL23/RPS16/RPLP2/RPL9/RPSA/RPLP0/RPL37/RPL5/RPS20/RPS12/RPL18A/RPS13/EEF1A1/RPL19/RPL26/RPL37A/RPS10/RPS28/RPL27A/RPL24/RPL36AL/RPS5/RPLP1/RPL14/RPL32/RPL13A/UBA52/RPS21/RPL36/RPL4/RPL31/RPL10/RPL15/RPS14/EEF1G/RPS4Y1/RPS25/RPL23A/RPL41/RPL27/RPL34/RPL35/RPS8/RPS15A/RPS6/RPL35A/RPL12/RPL29/RPL11/RPL22/RPS24/RPS3A/RPL18/RPL28/RPL6/EEF1B2/RPS4X/RPL…
WP_CYTOPLASMIC_RIBOSOMAL_PROTEINS	WP_CYTOPLASMIC_RIBOSOMAL_PROTEINS	84	-0.512356	-2.0868	3.80449e-06	0.000532882	0.000477897	4522	tags=81%, list=38%, signal=51%	RPL38/RPL13/RPS7/RPS11/RPS29/RPL30/RPL23/RPS16/RPLP2/RPL9/RPSA/RPLP0/RPL37/RPL5/RPS20/RPS12/RPL18A/RPS13/RPL19/RPL26/RPL37A/RPS10/RPS28/RPL27A/RPL24/RPS5/RPLP1/RPL14/RPL32/RPL13A/UBA52/RPS21/RPL36/RPL4/RPL31/RPL10/RPL15/RPS14/RPS4Y1/RPS25/RPL23A/RPL41/RPL27/RPL34/RPL35/RPS8/RPS15A/RPS6/RPL35A/RPS6KB2/RPL12/RPL29/RPL11/RPL22/RPS24/RPS3A/RPL18/RPL28/RPL6/RPS4X/RPL3/RPL36A/RPL7A/RPS23/RPS15/RPS9/RPL…
WP_MYOMETRIAL_RELAXATION_AND_CONTRACTION_PATHWAYS	WP_MYOMETRIAL_RELAXATION_AND_CONTRACTION_PATHWAYS	106	-0.468912	-1.95321	4.99259e-06	0.000617025	0.000553358	1015	tags=27%, list=9%, signal=25%	RYR3/YWHAZ/GRK6/RGS2/CALM2/GABPA/RAMP1/FOS/GNG11/IGFBP6/CALD1/IGFBP3/OXTR/ACTG1/ADM/ACTB/CNN1/GJA1/IGFBP2/RGS5/ACTC1/MYL4/IGFBP5/RGS7/RXFP1/ACTA2/RGS4/ACTA1/GNG8
REACTOME_NEUTROPHIL_DEGRANULATION	REACTOME_NEUTROPHIL_DEGRANULATION	309	-0.342365	-1.64126	4.98747e-06	0.000617025	0.000553358	2705	tags=33%, list=23%, signal=26%	GCA/CAND1/CTSD/AP1M1/CST3/GPI/ATP6V1D/ITGAV/PSMD1/GRN/ACTR2/MAGT1/BST2/ILF2/MLEC/CD14/B2M/LAMTOR1/PSMA2/AGA/GALNS/PSMC2/CD63/CMTM6/PRSS3/CAPN1/LAMTOR3/SNAP23/DSP/GM2A/BST1/ATP6AP2/ANO6/CTSZ/CNN2/SRP14/PFKL/ARSA/APAF1/NPC2/ARMC8/CDA/VCP/ADAM10/SVIP/C5AR1/ALDOA/ARPC5/RHOA/CPPED1/DEGS1/CYB5R3/RAB27A/QPCT/TRAPPC1/DDOST/SPTAN1/DGAT1/PGRMC1/SLC2A3/IQGAP2/ACLY/CD36/HSPA8/AGL/SYNGR1/HMGB1/CTSA/ENPP4/CKAP…
REACTOME_GPCR_LIGAND_BINDING	REACTOME_GPCR_LIGAND_BINDING	93	-0.489523	-1.99946	5.79291e-06	0.000676162	0.000606393	798	tags=27%, list=7%, signal=25%	RAMP1/PLPPR2/FZD8/GNG11/F2R/NMB/PTGIR/CCL11/GPR18/HTR2A/OXTR/PF4/ADM/APLN/C3/CALCRL/RXFP1/ACKR4/ADRA2B/GRM7/P2RY11/EDN1/ACKR2/GNG8/GNRHR
WP_ZINC_HOMEOSTASIS	WP_ZINC_HOMEOSTASIS	25	0.736949	2.23987	6.43268e-06	0.000711319	0.000637922	235	tags=28%, list=2%, signal=28%	MT1F/MT1M/MT1E/MT1X/MT1G/MT1A/MT2A
REACTOME_METABOLISM_OF_CARBOHYDRATES	REACTOME_METABOLISM_OF_CARBOHYDRATES	218	-0.369605	-1.71124	9.9753e-06	0.00104791	0.000939778	1782	tags=27%, list=15%, signal=23%	GPC6/PFKL/PPP2R1A/CSPG4/HEXA/CHST12/NUP35/EXT2/ALDOA/B4GALT2/AGRN/GLB1L/ADPGK/SDC2/B4GALT4/G6PD/PRPS1/B3GAT3/SLC26A2/AGL/PPP2R1B/SDC4/HSPG2/G6PC3/PFKFB3/SDC1/PGAM1/NDST1/B3GALT6/VCAN/FUT11/CHSY3/B4GALT6/HYAL2/GAPDH/ENO1/DCN/SLC2A1/PKM/PPP1R3C/TPI1/GYS1/ACAN/PGK1/LUM/CHPF2/ALDOC/UGP2/CHST11/OGN/PRELP/PFKFB4/PGAM2/CEMIP/HS3ST3B1/B3GALT2/OMD/SHPK/HAS2
REACTOME_GLYCOSAMINOGLYCAN_METABOLISM	REACTOME_GLYCOSAMINOGLYCAN_METABOLISM	89	-0.477335	-1.95148	1.65037e-05	0.00165116	0.00148078	1763	tags=47%, list=15%, signal=41%	CHST15/FMOD/ST3GAL6/CHPF/HYAL3/BGN/CHST3/ST3GAL4/NAGLU/GALNS/GPC6/CSPG4/HEXA/CHST12/EXT2/B4GALT2/AGRN/GLB1L/SDC2/B4GALT4/B3GAT3/SLC26A2/SDC4/HSPG2/SDC1/NDST1/B3GALT6/VCAN/CHSY3/B4GALT6/HYAL2/DCN/ACAN/LUM/CHPF2/CHST11/OGN/PRELP/CEMIP/HS3ST3B1/OMD/HAS2
KEGG_TERPENOID_BACKBONE_BIOSYNTHESIS	KEGG_TERPENOID_BACKBONE_BIOSYNTHESIS	13	-0.82194	-2.172	2.12028e-05	0.00202487	0.00181594	1022	tags=54%, list=9%, signal=49%	MVK/FDPS/HMGCR/IDI1/MVD/ACAT2/HMGCS1
NABA_PROTEOGLYCANS	NABA_PROTEOGLYCANS	20	-0.735772	-2.18627	2.46752e-05	0.00225403	0.00202145	2025	tags=80%, list=17%, signal=67%	PODNL1/SRGN/ASPN/HAPLN3/HAPLN1/HSPG2/PRG4/VCAN/DCN/PODN/ACAN/LUM/OGN/PRELP/OMD/ESM1
REACTOME_RESPONSE_TO_ELEVATED_PLATELET_CYTOSOLIC_CA2	REACTOME_RESPONSE_TO_ELEVATED_PLATELET_CYTOSOLIC_CA2	91	-0.463979	-1.89433	2.75871e-05	0.00241502	0.00216583	2196	tags=41%, list=18%, signal=33%	CHID1/CD63/TIMP3/GAS6/TUBA4A/SRGN/A2M/CD9/ALDOA/F8/ANXA5/PCYOX1L/TLN1/CD36/SERPINE1/FAM3C/SPARC/FLNA/THBS1/PHACTR2/LEFTY2/MAGED2/TMSB4X/ISLR/CFL1/PPIA/RARRES2/CAP1/HGF/IGF1/PF4/TGFB3/CLEC3B/VCL/ITIH3/ACTN4/TIMP1
REACTOME_DISEASES_ASSOCIATED_WITH_GLYCOSAMINOGLYCAN_METABOLISM	REACTOME_DISEASES_ASSOCIATED_WITH_GLYCOSAMINOGLYCAN_METABOLISM	34	-0.644113	-2.14556	2.92064e-05	0.00245451	0.00220124	1907	tags=56%, list=16%, signal=47%	GPC6/CSPG4/HEXA/EXT2/AGRN/SDC2/B3GAT3/SLC26A2/SDC4/HSPG2/SDC1/B3GALT6/VCAN/DCN/ACAN/LUM/OGN/PRELP/OMD
WP_CHOLESTEROL_METABOLISM_WITH_BLOCH_AND_KANDUTSCHRUSSELL_PATHWAYS	WP_CHOLESTEROL_METABOLISM_WITH_BLOCH_AND_KANDUTSCHRUSSELL_PATHWAYS	41	-0.596407	-2.07289	3.20623e-05	0.00259088	0.00232354	1022	tags=56%, list=9%, signal=51%	MVK/HSD17B7/TM7SF2/FADS1/NSDHL/DHCR7/CYP51A1/FDFT1/SREBF2/SC5D/EBP/FDPS/FADS2/SCD/HMGCR/DHCR24/FASN/IDI1/MVD/SQLE/ACAT2/MSMO1/HMGCS1
WP_STRIATED_MUSCLE_CONTRACTION_PATHWAY	WP_STRIATED_MUSCLE_CONTRACTION_PATHWAY	22	-0.712766	-2.16549	3.58775e-05	0.00270095	0.00242225	2387	tags=73%, list=20%, signal=58%	ACTN2/TPM4/TPM3/TNNC1/TNNC2/DMD/TPM1/MYL9/TPM2/ACTG1/ACTN4/ACTC1/MYL4/TNNT2/ACTA2/ACTA1
NABA_SECRETED_FACTORS	NABA_SECRETED_FACTORS	108	-0.441907	-1.84971	3.59955e-05	0.00270095	0.00242225	2293	tags=48%, list=19%, signal=39%	EGFL7/FGF23/SFRP1/S100A6/CCL2/CRLF1/FSTL1/TNFSF13B/S100A13/PGF/HCFC2/MST1/PDGFD/FGF1/FST/FRZB/S100A16/INHBA/FGF5/LEFTY2/S100A11/WNT4/MEGF6/LEP/SCUBE3/CHRDL2/IL26/CCL26/MEGF9/ANGPT2/MDK/CCL11/FSTL3/ANGPTL4/HGF/ANGPT1/SCUBE2/IGF1/PF4/TGFB3/S100A2/BMP4/FGF14/S100A10/BMP6/HHIP/GDF10/FGF7/TNFSF10/IL16/GDF6/FGF11
REACTOME_HEMOSTASIS	REACTOME_HEMOSTASIS	372	-0.316492	-1.55853	3.9706e-05	0.00287663	0.00257981	2113	tags=30%, list=18%, signal=26%	BSG/SLC7A6/CAPZB/TIMP3/KIF3C/PSG5/GAS6/CAPZA2/JAM3/TUBA4A/TNFRSF10D/CDK2/KIF16B/SRGN/A2M/CBX5/PPP2R1A/CD9/KIF20B/TUBB2A/PDPN/ALDOA/RHOA/PIK3R3/MMP1/EHD2/F3/VPS45/ITGA5/F8/ANXA5/VAV2/SDC2/ITGA1/PROCR/PCYOX1L/TLN1/KIFAP3/WEE1/CD36/SERPINE1/FAM3C/SPARC/PPP2R1B/PDE1A/FLNA/SDC4/COL1A2/THBS1/PHACTR2/ITGA3/DOCK6/KRAS/SDC1/LEFTY2/MAGED2/PRCP/NRAS/DGKI/YWHAZ/GNA14/ATP1B1/TUBB4B/TMSB4X/PSG9/ISLR/CFL1/CD99L…
REACTOME_REGULATION_OF_EXPRESSION_OF_SLITS_AND_ROBOS	REACTOME_REGULATION_OF_EXPRESSION_OF_SLITS_AND_ROBOS	153	-0.396661	-1.76554	4.75134e-05	0.00332752	0.00298417	4522	tags=66%, list=38%, signal=42%	RPL38/RPL13/SLIT2/RPS7/RPL22L1/RPS11/RPS29/RPS27L/PSMA4/PSMA6/RPL30/RPL23/RPS16/RPLP2/EIF4A3/RPL9/RPSA/RPLP0/RPL37/RPL5/PSMC5/UBB/PSME3/RPS20/RPS12/RPL18A/PSMC3/RPS13/RPL19/RPL26/RPL37A/RPS10/RPS28/RPL27A/RPL24/RPL36AL/RPS5/RPLP1/RPL14/RPL32/RPL13A/UBA52/PSMD10/NCBP1/LDB1/RPS21/RPL36/RPL4/RPL31/RPL10/RPL15/RPS14/PSMB2/RPS4Y1/RPS25/PSMA1/RPL23A/RPL41/RPL27/RPL34/PSMD14/RPL35/RPS8/RPS15A/PSMD3/RPS6…
REACTOME_ELASTIC_FIBRE_FORMATION	REACTOME_ELASTIC_FIBRE_FORMATION	37	-0.586114	-1.98036	5.78231e-05	0.00381444	0.00342085	2416	tags=70%, list=20%, signal=56%	FBN1/FBLN2/ITGA8/MFAP3/LOXL2/ITGB5/FBN2/MFAP4/EFEMP1/ITGB8/EFEMP2/ITGA5/LTBP1/MFAP5/LTBP3/LOXL1/EMILIN1/LOXL4/FURIN/VTN/MFAP2/ELN/FBLN5/TGFB3/BMP4/LOXL3
REACTOME_DISEASES_OF_GLYCOSYLATION	REACTOME_DISEASES_OF_GLYCOSYLATION	103	-0.443315	-1.84102	5.80971e-05	0.00381444	0.00342085	2654	tags=46%, list=22%, signal=36%	ALG6/C1GALT1/NUS1/BGN/CHST3/DAG1/ADAMTS7/ADAMTS1/THSD1/SEMA5B/GPC6/C1GALT1C1/B3GLCT/CSPG4/HEXA/ADAMTS2/MGAT2/EXT2/AGRN/MPDU1/SDC2/ADAMTSL3/MPI/B3GAT3/SLC26A2/SDC4/HSPG2/THBS1/CTSA/SEMA5A/SDC1/SPON1/B3GALT6/VCAN/DCN/ALG14/MUC1/ADAMTS12/NOTCH4/ACAN/LUM/OGN/ADAMTS6/PRELP/SPON2/OMD/ADAMTS3
NABA_ECM_GLYCOPROTEINS	NABA_ECM_GLYCOPROTEINS	111	-0.426802	-1.79284	7.80683e-05	0.00497035	0.00445749	3295	tags=56%, list=28%, signal=41%	THBS3/SVEP1/PXDN/LAMC1/THBS2/ECM1/LGI1/LTBP2/IGFBP4/SRPX/LAMA4/IGFBP7/CRELD1/MFAP1/FBN1/PCOLCE/AEBP1/SLIT3/MXRA5/IGFBPL1/FBLN2/HMCN1/MFAP3/LAMA1/GAS6/FBN2/TGFBI/MFAP4/EFEMP1/COMP/EFEMP2/AGRN/MATN3/LTBP1/MFAP5/LTBP3/SMOC2/CRISPLD1/SPARC/THBS1/SRPX2/EMILIN1/SPON1/DPT/FRAS1/POSTN/VTN/CRISPLD2/MFAP2/ELN/IGFBP6/IGFBP3/FBLN5/CTHRC1/INTS6L/IGFBP2/TINAGL1/SPON2/RSPO1/MGP/IGFBP5/FGL2
WP_ELECTRON_TRANSPORT_CHAIN_OXPHOS_SYSTEM_IN_MITOCHONDRIA	WP_ELECTRON_TRANSPORT_CHAIN_OXPHOS_SYSTEM_IN_MITOCHONDRIA	80	-0.46791	-1.87955	0.000117099	0.00723605	0.00648941	3676	tags=52%, list=31%, signal=37%	COX8A/NDUFS6/NDUFB2/COX6A1/UQCRB/UQCR10/NDUFB8/NDUFB4/ND5/NDUFB1/COX7A1/SDHD/NDUFC2/ND4L/UQCRQ/NDUFA8/COX6B1/NDUFB6/COX6C/UQCR11/NDUFS5/NDUFA2/SLC25A4/NDUFS1/NDUFA1/COX7A2/COX7B/SDHC/NDUFA5/NDUFB3/NDUFA4/ND2/ND1/ND4/ATP6/UCP2/COX3/COX1/COX2/ND3/CYTB/ND6
WP_OXIDATIVE_PHOSPHORYLATION	WP_OXIDATIVE_PHOSPHORYLATION	42	-0.566924	-1.97948	0.000121999	0.00732342	0.00656776	3633	tags=57%, list=30%, signal=40%	NDUFS6/NDUFB2/NDUFB8/NDUFB4/ND5/NDUFB1/NDUFC2/ND4L/NDUFA8/NDUFB6/NDUFS5/NDUFA2/NDUFA11/ATP6AP2/NDUFS1/NDUFA5/NDUFA4/ND2/ND1/NDUFA4L2/ND4/ATP6/ND3/ND6
REACTOME_GAP_JUNCTION_ASSEMBLY	REACTOME_GAP_JUNCTION_ASSEMBLY	12	-0.798354	-2.07005	0.00014682	0.00834825	0.00748684	2348	tags=83%, list=20%, signal=67%	TUBA1C/TUBA4A/TUBB2A/TUBB4B/TUBB3/TUBB6/GJD2/TUBA1B/GJA1/TUBA1A
REACTOME_CLASS_A_1_RHODOPSIN_LIKE_RECEPTORS	REACTOME_CLASS_A_1_RHODOPSIN_LIKE_RECEPTORS	63	-0.494894	-1.90702	0.000147018	0.00834825	0.00748684	797	tags=29%, list=7%, signal=27%	PLPPR2/F2R/NMB/PTGIR/CCL11/GPR18/HTR2A/OXTR/PF4/APLN/C3/RXFP1/ACKR4/ADRA2B/P2RY11/EDN1/ACKR2/GNRHR
KEGG_HYPERTROPHIC_CARDIOMYOPATHY_HCM	KEGG_HYPERTROPHIC_CARDIOMYOPATHY_HCM	55	-0.506581	-1.89991	0.000152101	0.00840958	0.00754184	2618	tags=53%, list=22%, signal=41%	ITGAV/ITGA6/DAG1/SLC8A1/PRKAG2/TPM4/CACNB4/ITGA8/CACNA1C/TPM3/ITGB5/TNNC1/ITGA9/ITGB8/ITGA5/DMD/ITGA1/ITGA11/LMNA/TPM1/ITGA3/TPM2/IGF1/ACTG1/TGFB3/ACTB/ACTC1/ITGA4/TNNT2
REACTOME_REGULATION_OF_CHOLESTEROL_BIOSYNTHESIS_BY_SREBP_SREBF	REACTOME_REGULATION_OF_CHOLESTEROL_BIOSYNTHESIS_BY_SREBP_SREBF	51	-0.528072	-1.93199	0.000161843	0.00850081	0.00762366	1022	tags=35%, list=9%, signal=32%	SREBF1/MVK/TM7SF2/INSIG2/DHCR7/CYP51A1/FDFT1/SREBF2/SC5D/FDPS/SCD/HMGCR/FASN/IDI1/MVD/INSIG1/SQLE/HMGCS1
REACTOME_REGULATION_OF_INSULIN_LIKE_GROWTH_FACTOR_IGF_TRANSPORT_AND_UPTAKE_BY_INSULIN_LIKE_GROWTH_FACTOR_BINDING_PROTEINS_IGFBPS	REACTOME_REGULATION_OF_INSULIN_LIKE_GROWTH_FACTOR_IGF_TRANSPORT_AND_UPTAKE_BY_INSULIN_LIKE_GROWTH_FACTOR_BINDING_PROTEINS_IGFBPS	75	-0.475296	-1.89104	0.000159342	0.00850081	0.00762366	3326	tags=57%, list=28%, signal=42%	MXRA8/DNAJC3/LAMC1/PENK/CALU/HSP90B1/NUCB1/FUCA2/IGFBP4/MBTPS1/IGFBP7/CST3/TF/FBN1/FGF23/P4HB/GAS6/FSTL1/PDIA6/ADAM10/FAM20C/MMP1/MATN3/LTBP1/SDC2/PRSS23/CKAP4/CDH2/VCAN/LGALS1/TMEM132A/EVA1A/FSTL3/IGFBP6/APOE/IGFBP3/IGF1/BMP4/IGFBP2/TIMP1/C3/IGFBP5/HRC
WP_GPCRS_OTHER	WP_GPCRS_OTHER	20	-0.697073	-2.07128	0.0001712	0.00877298	0.00786775	715	tags=35%, list=6%, signal=33%	F2R/GPR18/HTR2A/ADGRF5/RXFP1/P2RY11/GNRHR
KEGG_OXIDATIVE_PHOSPHORYLATION	KEGG_OXIDATIVE_PHOSPHORYLATION	98	-0.424589	-1.74771	0.000197269	0.00986814	0.0088499	3676	tags=51%, list=31%, signal=36%	COX8A/NDUFS6/NDUFB2/COX6A1/UQCRB/UQCR10/NDUFB8/NDUFB4/ND5/NDUFB1/COX7A1/TCIRG1/ATP6V0C/COX10/SDHD/ATP6V1E1/NDUFC2/ATP6V1D/ND4L/UQCRQ/NDUFA8/COX6B1/NDUFB6/ATP6V1G1/COX6C/ATP6V0D1/UQCR11/NDUFS5/NDUFA2/NDUFA11/NDUFS1/NDUFA1/COX7A2/COX7B/SDHC/NDUFA5/NDUFB3/NDUFA4/ATP6V0E1/ND2/ND1/NDUFA4L2/ND4/ATP6/COX3/COX1/COX2/ND3/CYTB/ND6
REACTOME_SMOOTH_MUSCLE_CONTRACTION	REACTOME_SMOOTH_MUSCLE_CONTRACTION	34	-0.605857	-2.01813	0.000229602	0.0112185	0.0100609	1570	tags=50%, list=13%, signal=44%	MYL12A/MYLK/ITGA1/TLN1/TPM1/MYL9/ANXA6/LMOD1/MYL12B/CALD1/ANXA2/TPM2/SORBS1/VCL/MYL6/ACTG2/ACTA2
WP_STEROL_REGULATORY_ELEMENTBINDING_PROTEINS_SREBP_SIGNALING	WP_STEROL_REGULATORY_ELEMENTBINDING_PROTEINS_SREBP_SIGNALING	60	-0.492451	-1.89664	0.00025082	0.0119767	0.0107409	783	tags=28%, list=7%, signal=27%	SREBF1/ACLY/DBI/INSIG2/CYP51A1/FDFT1/SREBF2/FDPS/SCD/HMGCR/FASN/IDI1/MVD/INSIG1/SQLE/HMGCS1/LDLR
REACTOME_EPH_EPHRIN_SIGNALING	REACTOME_EPH_EPHRIN_SIGNALING	70	-0.463162	-1.81285	0.000278673	0.0130109	0.0116684	1675	tags=34%, list=14%, signal=30%	ADAM10/ARPC5/AP2M1/RHOA/MYL12A/VAV2/SDC2/MYL9/ARPC1B/LIMK2/MYL12B/ARPC1A/CFL1/PTK2/EFNA5/ACTG1/ACTB/MYL6/EFNA3/EFNB2/MYH10/EFNA2/EPHB3/EFNA1
REACTOME_STRIATED_MUSCLE_CONTRACTION	REACTOME_STRIATED_MUSCLE_CONTRACTION	19	-0.692079	-2.02463	0.000323873	0.0144511	0.01296	2698	tags=68%, list=23%, signal=53%	TMOD2/ACTN2/TPM4/TPM3/TNNC1/TNNC2/DMD/TPM1/TPM2/ACTC1/MYL4/TNNT2/ACTA1
REACTOME_GAP_JUNCTION_TRAFFICKING_AND_REGULATION	REACTOME_GAP_JUNCTION_TRAFFICKING_AND_REGULATION	23	-0.655142	-2.02333	0.00033669	0.0144511	0.01296	1995	tags=65%, list=17%, signal=54%	CLTC/DNM2/TUBA1C/TUBA4A/TUBB2A/AP2M1/TUBB4B/TUBB3/ACTG1/ACTB/TUBB6/GJD2/TUBA1B/GJA1/TUBA1A
REACTOME_ACTIVATION_OF_GENE_EXPRESSION_BY_SREBF_SREBP	REACTOME_ACTIVATION_OF_GENE_EXPRESSION_BY_SREBF_SREBP	38	-0.554417	-1.88649	0.000333307	0.0144511	0.01296	1282	tags=42%, list=11%, signal=38%	SREBF1/MVK/TM7SF2/DHCR7/CYP51A1/FDFT1/SREBF2/SC5D/FDPS/SCD/HMGCR/FASN/IDI1/MVD/SQLE/HMGCS1
REACTOME_SIGNALING_BY_GPCR	REACTOME_SIGNALING_BY_GPCR	248	-0.322789	-1.52223	0.000337032	0.0144511	0.01296	1665	tags=23%, list=14%, signal=20%	C5AR1/ARHGEF9/RHOA/EDNRB/AKT2/PIK3R3/ACKR3/PTH1R/ITGA5/LPAR6/VAV2/HRH1/PPP2R1B/PDE1A/KRAS/NRAS/DGKI/WNT4/GNA14/PPP1CA/GRK6/RGS2/ARHGEF17/RAMP1/PLPPR2/FZD8/GNG11/F2R/NMB/RHOB/PTGIR/CCL11/GPR18/HTR2A/PDE8B/OXTR/PF4/ADM/ARHGEF38/APLN/C3/RGS5/CALCRL/RGS7/PDE4C/RXFP1/ACKR4/GNAT2/ADRA2B/RGS4/GRM7/P2RY11/EDN1/ACKR2/GNG8/GNRHR
WP_AEROBIC_GLYCOLYSIS	WP_AEROBIC_GLYCOLYSIS	12	-0.774357	-2.00782	0.000391051	0.016432	0.0147365	894	tags=92%, list=7%, signal=85%	HK1/GPI/ALDOA/GAPDH/ENO1/SLC2A1/PKM/TPI1/PGK1/PGAM2/LDHA
REACTOME_COPI_INDEPENDENT_GOLGI_TO_ER_RETROGRADE_TRAFFIC	REACTOME_COPI_INDEPENDENT_GOLGI_TO_ER_RETROGRADE_TRAFFIC	40	-0.552071	-1.9069	0.00041424	0.0167369	0.0150099	2426	tags=48%, list=20%, signal=38%	CAPZA1/TUBA1C/CAPZB/CAPZA2/TUBA4A/TUBB2A/PLA2G6/DCTN5/DCTN6/ACTR1A/TUBB4B/GALNT2/TUBB3/DYNLL1/TUBB6/TUBA1B/GALNT1/RAB6B/TUBA1A
KEGG_REGULATION_OF_ACTIN_CYTOSKELETON	KEGG_REGULATION_OF_ACTIN_CYTOSKELETON	142	-0.376927	-1.66389	0.00041338	0.0167369	0.0150099	2646	tags=41%, list=22%, signal=32%	ACTN2/ITGAV/ITGA6/CDC42/ARPC2/CD14/BCAR1/PDGFRB/ITGA8/FGF23/RRAS/PPP1R12A/ITGB5/MYH9/BRK1/MRAS/ITGA9/ARPC5/RHOA/ITGB8/PIK3R3/MYL12A/PDGFD/ITGA5/MYLK/FGF1/VAV2/ITGA1/WASF1/SSH3/IQGAP2/ITGA11/MYL9/ITGA3/ARPC1B/KRAS/FGF5/LIMK2/NRAS/PPP1CA/MYL12B/PFN2/TMSB4X/MSN/ARPC1A/CFL1/PDGFRA/F2R/PTK2/ACTG1/ACTB/VCL/ACTN4/FGF14/MYH10/ITGA4/FGF7/FGF11
KEGG_NEUROACTIVE_LIGAND_RECEPTOR_INTERACTION	KEGG_NEUROACTIVE_LIGAND_RECEPTOR_INTERACTION	54	-0.502593	-1.87125	0.000442534	0.0175427	0.0157326	1665	tags=41%, list=14%, signal=35%	C5AR1/GRIK1/EDNRB/PTH1R/LPAR6/HRH1/GHR/GRIA3/LEP/F2R/PTGIR/THRB/CHRNB1/HTR2A/OXTR/P2RX1/CALCRL/RXFP1/ADRA2B/GRM7/P2RY11/GNRHR
WP_FOCAL_ADHESION_PI3KAKTMTORSIGNALING_PATHWAY	WP_FOCAL_ADHESION_PI3KAKTMTORSIGNALING_PATHWAY	207	-0.336855	-1.55044	0.000472569	0.0183865	0.0164893	1601	tags=24%, list=13%, signal=21%	ITGB8/AKT2/COMP/PDGFD/IKBKG/ITGA5/FGF1/LPAR6/JAK3/SREBF1/SLC2A3/ITGA11/GHR/PPP2R1B/COL1A2/PFKFB3/THBS1/ITGA3/KRAS/EIF4E/NRAS/EIF4E2/FOXO1/PDGFRA/GNG11/VTN/F2R/SLC2A1/PTK2/ANGPT2/EFNA5/HGF/TEK/DDIT4/COL3A1/NGFR/ANGPT1/GYS1/COL1A1/IGF1/COL11A1/PFKFB4/EFNA3/FGF14/ITGA4/FGF7/EFNA2/EFNA1/GNG8/FGF11
PID_INTEGRIN1_PATHWAY	PID_INTEGRIN1_PATHWAY	59	-0.470391	-1.80109	0.000507384	0.0193821	0.0173822	3299	tags=56%, list=28%, signal=41%	ITGB1/COL6A1/COL5A2/COL4A1/LAMC1/THBS2/CD81/LAMA4/COL6A3/ITGAV/ITGA6/FBN1/CD14/ITGA8/LAMA1/TGFBI/ITGA9/CSPG4/ITGA5/ITGA1/VCAM1/ITGA11/COL1A2/THBS1/ITGA3/PLAUR/VTN/MDK/COL3A1/COL1A1/COL11A1/ITGA4/TGM2
REACTOME_SARS_COV_2_MODULATES_HOST_TRANSLATION_MACHINERY	REACTOME_SARS_COV_2_MODULATES_HOST_TRANSLATION_MACHINERY	47	-0.521292	-1.88662	0.000529374	0.019861	0.0178117	4915	tags=85%, list=41%, signal=50%	RPS3/SNRPB/GEMIN5/RPS27/RPS27A/RPS19/RPS7/RPS11/RPS29/RPS27L/RPS16/RPSA/RPS20/RPS12/GEMIN7/RPS13/RPS10/RPS28/RPS5/RPS21/RPS14/RPS4Y1/RPS25/RPS8/RPS15A/RPS6/SNRPD2/GEMIN6/SNRPE/RPS24/RPS3A/SNRPF/SNRPG/RPS4X/SNRPD3/RPS23/RPS15/RPS9/SNRPD1/RPS26
REACTOME_O_LINKED_GLYCOSYLATION	REACTOME_O_LINKED_GLYCOSYLATION	57	-0.500498	-1.89793	0.000559058	0.0202514	0.0181618	2617	tags=51%, list=22%, signal=40%	C1GALT1/DAG1/ST3GAL4/GALNT5/ADAMTS7/ADAMTS1/GALNT10/THSD1/SEMA5B/C1GALT1C1/B3GLCT/POMK/ADAMTS2/ADAMTSL3/THBS1/GALNT11/SEMA5A/B3GNT9/SPON1/B4GALT6/MUC1/ADAMTS12/GALNT2/ADAMTS6/GALNT1/GCNT4/SPON2/ADAMTS3/B3GNT8
WP_COPPER_HOMEOSTASIS	WP_COPPER_HOMEOSTASIS	48	0.534788	1.85493	0.000558637	0.0202514	0.0181618	1597	tags=27%, list=13%, signal=24%	MT1JP/MT1F/MT1E/MT1X/MT1G/MT1A/MT2A/ADAM17/XAF1/TP53/XIAP/MT1L/STEAP1
WP_METABOLIC_REPROGRAMMING_IN_COLON_CANCER	WP_METABOLIC_REPROGRAMMING_IN_COLON_CANCER	39	-0.542023	-1.84827	0.00061405	0.021502	0.0192833	2174	tags=38%, list=18%, signal=32%	GLS/DLST/PFKL/G6PD/ACLY/ACO2/PGAM1/GAPDH/ENO1/PDHB/SLC2A1/PKM/PGK1/FASN/LDHA
KEGG_DILATED_CARDIOMYOPATHY	KEGG_DILATED_CARDIOMYOPATHY	56	-0.486133	-1.83175	0.000611183	0.021502	0.0192833	2618	tags=54%, list=22%, signal=42%	ITGAV/ITGA6/DAG1/SLC8A1/TPM4/CACNB4/ITGA8/CACNA1C/TPM3/ITGB5/PRKX/TNNC1/ITGA9/ITGB8/ITGA5/DMD/ITGA1/ITGA11/LMNA/TPM1/ITGA3/TPM2/IGF1/ACTG1/TGFB3/ACTB/ACTC1/ITGA4/TNNT2/PLN
REACTOME_ASPARAGINE_N_LINKED_GLYCOSYLATION	REACTOME_ASPARAGINE_N_LINKED_GLYCOSYLATION	245	-0.31263	-1.47449	0.000647325	0.0222956	0.019995	2946	tags=35%, list=25%, signal=27%	KDELR3/PMM2/DCTN3/ST3GAL6/SEC13/DYNC1I2/MAN1A2/GMPPA/UGGT2/COPZ2/ALG6/RAB1B/GFPT2/BET1/NUS1/TRIM13/TRAPPC6A/RNF103/DERL2/MAGT1/ST3GAL4/ARF3/SEC31A/SEC24D/CAPZA1/MLEC/PDIA3/TFG/EDEM2/TUBA1C/GBF1/CSNK1D/COPE/ST3GAL5/RAD23B/COPB2/CAPZB/GANAB/CAPZA2/TUBA4A/CTSZ/TRAPPC5/TMED9/SEC22A/DAD1/MGAT2/TUBB2A/EDEM3/CHST10/MGAT4C/VCP/MGAT5/COG8/LMAN2L/LMAN2/B4GALT2/F8/MPDU1/B4GALT4/SLC17A5/DCTN5/DCTN6/MPI/TRAPP…
REACTOME_ECM_PROTEOGLYCANS	REACTOME_ECM_PROTEOGLYCANS	54	-0.490131	-1.82486	0.000760248	0.0257626	0.0231043	3299	tags=59%, list=28%, signal=43%	ITGB1/COL6A1/COL5A2/COL4A1/LAMC1/FMOD/LAMA4/COL6A3/ITGAV/BGN/DAG1/ITGA8/ITGB5/LAMA1/ITGA9/COMP/ASPN/AGRN/MATN3/HAPLN1/SERPINE1/SPARC/HSPG2/COL1A2/VCAN/DCN/VTN/COL3A1/ACAN/LUM/COL1A1/TGFB3
WP_GLYCOLYSIS_AND_GLUCONEOGENESIS	WP_GLYCOLYSIS_AND_GLUCONEOGENESIS	31	-0.5886	-1.91928	0.000802863	0.0267748	0.0240121	2961	tags=61%, list=25%, signal=46%	DLAT/MPC2/HK1/GPI/MDH1/HK2/PFKL/ALDOA/SLC2A3/PGAM1/GAPDH/ENO1/SLC2A1/PKM/TPI1/PGK1/ALDOC/PGAM2/LDHA
REACTOME_EPH_EPHRIN_MEDIATED_REPULSION_OF_CELLS	REACTOME_EPH_EPHRIN_MEDIATED_REPULSION_OF_CELLS	36	-0.546199	-1.83983	0.000858453	0.0281814	0.0252735	573	tags=31%, list=5%, signal=29%	ADAM10/AP2M1/VAV2/EFNA5/ACTG1/ACTB/EFNA3/EFNB2/EFNA2/EPHB3/EFNA1
REACTOME_EGR2_AND_SOX10_MEDIATED_INITIATION_OF_SCHWANN_CELL_MYELINATION	REACTOME_EGR2_AND_SOX10_MEDIATED_INITIATION_OF_SCHWANN_CELL_MYELINATION	19	-0.667789	-1.95357	0.000954387	0.0308487	0.0276656	692	tags=26%, list=6%, signal=25%	CYP51A1/SREBF2/NAB2/HMGCR/EGR2
REACTOME_RESPONSE_OF_EIF2AK1_HRI_TO_HEME_DEFICIENCY	REACTOME_RESPONSE_OF_EIF2AK1_HRI_TO_HEME_DEFICIENCY	15	0.719312	1.9097	0.00105853	0.0318772	0.028588	1940	tags=53%, list=16%, signal=45%	ATF3/PPP1R15A/TRIB3/DDIT3/GRB10/CEBPB/CEBPG/ATF4
REACTOME_NGF_STIMULATED_TRANSCRIPTION	REACTOME_NGF_STIMULATED_TRANSCRIPTION	29	-0.589198	-1.893	0.00109241	0.0318772	0.028588	784	tags=34%, list=7%, signal=32%	FOS/RRAD/NAB2/ID3/ID4/ID2/EGR1/JUNB/ID1/EGR2
REACTOME_BMAL1_CLOCK_NPAS2_ACTIVATES_CIRCADIAN_GENE_EXPRESSION	REACTOME_BMAL1_CLOCK_NPAS2_ACTIVATES_CIRCADIAN_GENE_EXPRESSION	22	0.638066	1.8804	0.00108395	0.0318772	0.028588	2439	tags=59%, list=20%, signal=47%	ARNTL/KLF15/TBL1X/BHLHE41/NPAS2/NAMPT/NCOA2/NCOA1/ARNTL2/TGS1/CREBBP/CLOCK/PPARA
REACTOME_INTEGRIN_CELL_SURFACE_INTERACTIONS	REACTOME_INTEGRIN_CELL_SURFACE_INTERACTIONS	57	-0.488402	-1.85206	0.00100432	0.0318772	0.028588	2665	tags=51%, list=22%, signal=40%	COL6A3/ITGAV/ITGA6/FBN1/ITGA8/BSG/ITGB5/COL8A1/JAM3/COL8A2/ITGA9/ITGB8/COMP/AGRN/ITGA5/ITGA1/VCAM1/ITGA11/HSPG2/COL1A2/THBS1/ITGA3/VTN/COL10A1/F11R/COL3A1/LUM/COL1A1/ITGA4
REACTOME_RESPIRATORY_ELECTRON_TRANSPORT	REACTOME_RESPIRATORY_ELECTRON_TRANSPORT	100	-0.398764	-1.64172	0.00107233	0.0318772	0.028588	3676	tags=45%, list=31%, signal=31%	COX8A/TMEM126B/NDUFS6/NDUFB2/COX6A1/UQCRB/UQCR10/NDUFB8/NDUFB4/ND5/NDUFB1/COQ10B/ETFDH/SDHD/NDUFC2/UQCRQ/NDUFA8/NDUFB11/COX6B1/NDUFB6/COX6C/UQCR11/NDUFS5/NDUFA2/NDUFA11/NDUFS1/NDUFA1/COX7B/SDHC/NDUFA5/NDUFB3/NDUFA13/NDUFA4/COQ10A/ND2/COX16/ND1/ND4/COX20/COX3/COX1/COX2/ND3/CYTB/ND6
REACTOME_NONSENSE_MEDIATED_DECAY_NMD	REACTOME_NONSENSE_MEDIATED_DECAY_NMD	114	-0.385257	-1.62888	0.00103817	0.0318772	0.028588	4522	tags=72%, list=38%, signal=45%	RPL38/RPL13/RPS7/RPL22L1/RPS11/RPS29/RPS27L/RPL30/RPL23/RPS16/RPLP2/EIF4A3/RPL9/RPSA/RPLP0/RPL37/RPL5/RPS20/RPS12/RPL18A/RPS13/RPL19/RPL26/RPL37A/RPS10/RPS28/RPL27A/RPL24/RPL36AL/RPS5/RPLP1/RPL14/RPL32/RPL13A/UBA52/NCBP1/RPS21/RPL36/RPL4/RPL31/RPL10/RPL15/RPS14/RPS4Y1/RPS25/RPL23A/RPL41/RPL27/RPL34/RPL35/RPS8/RPS15A/RPS6/RPL35A/RPL12/RPL29/RPL11/RPL22/RPS24/RPS3A/RPL18/RPL28/RPL6/NCBP2/RPS4X/RPL1…
REACTOME_DISEASES_OF_METABOLISM	REACTOME_DISEASES_OF_METABOLISM	168	-0.348248	-1.55857	0.00108467	0.0318772	0.028588	2654	tags=36%, list=22%, signal=29%	ALG6/C1GALT1/NUS1/BGN/CHST3/DAG1/NAGLU/GALNS/ADAMTS7/ADAMTS1/THSD1/HPRT1/BTD/SEMA5B/GPC6/C1GALT1C1/B3GLCT/AHCY/CSPG4/HEXA/ADAMTS2/MGAT2/EXT2/AGRN/MPDU1/SDC2/CYP1B1/GSS/ADAMTSL3/MPI/B3GAT3/SLC26A2/SDC4/HSPG2/G6PC3/THBS1/CTSA/SEMA5A/SDC1/SPON1/B3GALT6/VCAN/DCN/ALG14/MUC1/MAOA/ADAMTS12/NOTCH4/PPP1R3C/MMAB/GYS1/ACAN/LUM/OGN/ADAMTS6/PRELP/SPON2/FMO3/OMD/ADAMTS3/CSF2RB
BIOCARTA_KERATINOCYTE_PATHWAY	BIOCARTA_KERATINOCYTE_PATHWAY	35	0.572045	1.86584	0.00122518	0.0347853	0.031196	2077	tags=43%, list=17%, signal=36%	MAP2K6/TNFRSF1B/TRAF2/EGFR/BCL2/NFKBIA/ETS1/PRKCA/IKBKB/MAP3K5/MAP3K14/PRKCE/MAP3K1/MAPK3/RELA
REACTOME_METABOLISM_OF_STEROIDS	REACTOME_METABOLISM_OF_STEROIDS	106	-0.394052	-1.64139	0.00122312	0.0347853	0.031196	1750	tags=34%, list=15%, signal=29%	OSBPL9/LBR/SMARCD3/AKR1C3/PIAS4/STARD3/SREBF1/SCP2/MVK/HSD3B7/HSD17B7/TM7SF2/INSIG2/NSDHL/DHCR7/CYP51A1/FDFT1/SREBF2/SC5D/ABCC3/EBP/PTGIS/FDPS/SCD/HMGCR/DHCR24/STARD5/FASN/IDI1/MVD/INSIG1/SQLE/ACAT2/MSMO1/STARD4/HMGCS1
KEGG_PARKINSONS_DISEASE	KEGG_PARKINSONS_DISEASE	97	-0.40096	-1.64985	0.00133014	0.0372616	0.0334168	3676	tags=48%, list=31%, signal=34%	COX8A/NDUFS6/NDUFB2/COX6A1/UQCRB/UQCR10/NDUFB8/NDUFB4/ND5/NDUFB1/COX7A1/SDHD/NDUFC2/VDAC1/ND4L/UQCRQ/NDUFA8/COX6B1/NDUFB6/COX6C/UQCR11/NDUFS5/NDUFA2/SLC25A4/NDUFS1/NDUFA1/UBE2L3/APAF1/CASP3/COX7A2/COX7B/SDHC/PARK7/NDUFA5/NDUFB3/NDUFA4/ND2/ND1/NDUFA4L2/ND4/ATP6/COX3/COX1/COX2/ND3/CYTB/ND6
REACTOME_RHO_GTPASES_ACTIVATE_IQGAPS	REACTOME_RHO_GTPASES_ACTIVATE_IQGAPS	19	-0.65692	-1.92177	0.00140668	0.0388874	0.0348749	2596	tags=68%, list=22%, signal=54%	CDC42/TUBA1C/TUBA4A/CTNNB1/TUBB2A/IQGAP2/TUBB4B/TUBB3/ACTG1/ACTB/TUBB6/TUBA1B/TUBA1A
REACTOME_HEPARAN_SULFATE_HEPARIN_HS_GAG_METABOLISM	REACTOME_HEPARAN_SULFATE_HEPARIN_HS_GAG_METABOLISM	37	-0.517001	-1.74685	0.00149082	0.0406781	0.0364808	1907	tags=46%, list=16%, signal=39%	BGN/NAGLU/GPC6/CSPG4/EXT2/AGRN/GLB1L/SDC2/B3GAT3/SDC4/HSPG2/SDC1/NDST1/B3GALT6/VCAN/DCN/HS3ST3B1
WP_CORI_CYCLE	WP_CORI_CYCLE	12	-0.73478	-1.90521	0.00156031	0.0420283	0.0376917	1645	tags=83%, list=14%, signal=72%	HK1/GPI/ALDOA/G6PD/PGAM1/GAPDH/SLC2A1/TPI1/PGK1/LDHA
WP_BURN_WOUND_HEALING	WP_BURN_WOUND_HEALING	65	-0.443418	-1.72368	0.00176769	0.0460708	0.041317	2416	tags=43%, list=20%, signal=35%	FBN1/XIST/PDGFRB/S100A6/CCL2/CNN2/CASP3/ADAM12/MMP1/FST/SPARC/COL1A2/HMGB1/INHBA/S100A11/DCN/LGALS1/SERPINH1/ELN/HGF/CD248/COL1A1/TGFB3/NOX4/TIMP1/TAGLN/TLR1/ACTA1
NABA_ECM_REGULATORS	NABA_ECM_REGULATORS	106	-0.385636	-1.60633	0.00177617	0.0460708	0.041317	2721	tags=42%, list=23%, signal=32%	HYAL3/PLOD1/CTSD/P4HTM/CST3/TGM1/ADAMTS7/ADAMTS1/LOXL2/PRSS3/MMP19/TIMP3/ADAM19/CTSZ/A2M/ADAMTS2/CSTA/ADAM12/ADAM10/BMP1/FAM20C/MMP1/SERPINB9/KAZALD1/ADAMTSL3/SERPINE1/EGLN3/LOXL1/CTSA/LOXL4/PLOD2/HYAL2/SERPINH1/SERPINE2/ADAMTS12/P4HA1/ITIH3/ADAMTS6/TIMP1/SULF1/PCSK6/TGM2/ADAMTS3/LOXL3
REACTOME_NERVOUS_SYSTEM_DEVELOPMENT	REACTOME_NERVOUS_SYSTEM_DEVELOPMENT	425	-0.274396	-1.37111	0.0017758	0.0460708	0.041317	3717	tags=41%, list=31%, signal=29%	RPL32/RPL13A/UBA52/PSMD10/CLTCL1/NCBP1/LDB1/NTN4/RPS21/RPL36/RPL4/MMP2/RPL31/SCN9A/RPL10/RPL15/NCSTN/ACTR3/SHC3/COL5A1/RPS14/PFN1/PSENEN/PSMB2/RPS4Y1/EPHA3/DAB1/RPS25/PSMA1/RPL23A/RPL41/RPL27/RPL34/PSMD14/ITGB1/COL6A1/DOK6/COL5A2/RPL35/ARPC3/RPS8/COL4A1/RPS15A/PSMD3/LAMC1/RPS6/TRPC6/NAB1/RPL35A/SCN2A/RPL12/ABL2/RPL29/NFASC/RPL11/PIK3R1/CLTC/ARPC4/PSMB1/EZR/PSMB5/PSMB6/RPL22/GAB1/EPHA5/RPS24/RPS3A…
REACTOME_O_LINKED_GLYCOSYLATION_OF_MUCINS	REACTOME_O_LINKED_GLYCOSYLATION_OF_MUCINS	24	-0.606416	-1.88007	0.00181535	0.0465128	0.0417134	2617	tags=54%, list=22%, signal=42%	C1GALT1/ST3GAL4/GALNT5/GALNT10/C1GALT1C1/GALNT11/B3GNT9/B4GALT6/MUC1/GALNT2/GALNT1/GCNT4/B3GNT8
REACTOME_NUCLEAR_EVENTS_KINASE_AND_TRANSCRIPTION_FACTOR_ACTIVATION	REACTOME_NUCLEAR_EVENTS_KINASE_AND_TRANSCRIPTION_FACTOR_ACTIVATION	47	-0.489429	-1.7713	0.00201855	0.0510961	0.0458238	1556	tags=34%, list=13%, signal=30%	PPP2R1A/SGK1/F3/MEF2A/PPP2R1B/FOS/MEF2C/RRAD/NAB2/ID3/ID4/ID2/EGR1/JUNB/ID1/EGR2
REACTOME_PEPTIDE_LIGAND_BINDING_RECEPTORS	REACTOME_PEPTIDE_LIGAND_BINDING_RECEPTORS	38	-0.515912	-1.75547	0.00206588	0.0516717	0.04634	715	tags=29%, list=6%, signal=27%	F2R/NMB/CCL11/OXTR/PF4/APLN/C3/RXFP1/ACKR4/EDN1/ACKR2
WP_PHOTODYNAMIC_THERAPYINDUCED_HIF1_SURVIVAL_SIGNALING	WP_PHOTODYNAMIC_THERAPYINDUCED_HIF1_SURVIVAL_SIGNALING	32	-0.545278	-1.79481	0.00239547	0.0578493	0.0518801	1281	tags=44%, list=11%, signal=39%	SLC2A3/SERPINE1/BNIP3L/SLC2A1/ANGPT2/PKM/ANGPT1/IGFBP3/PGK1/TGFB3/IGFBP2/BIRC5/LDHA/EDN1
REACTOME_DDX58_IFIH1_MEDIATED_INDUCTION_OF_INTERFERON_ALPHA_BETA	REACTOME_DDX58_IFIH1_MEDIATED_INDUCTION_OF_INTERFERON_ALPHA_BETA	61	0.455741	1.65371	0.0023593	0.0578493	0.0518801	3405	tags=46%, list=29%, signal=33%	HERC5/TRAF2/RNF135/IFIH1/NFKBIA/NLRX1/DHX58/IKBKB/TRIM25/MAP3K1/CREBBP/SIKE1/UBE2L6/RELA/UBE2K/UBE2D1/IRF3/TRIM4/CYLD/UBC/IKBKE/TRAF3/TNFAIP3/NFKB1/MAVS/ISG15/PCBP2/NLRC5
REACTOME_PLATELET_ACTIVATION_SIGNALING_AND_AGGREGATION	REACTOME_PLATELET_ACTIVATION_SIGNALING_AND_AGGREGATION	175	-0.337562	-1.525	0.00237386	0.0578493	0.0518801	2063	tags=29%, list=17%, signal=24%	TIMP3/GAS6/TUBA4A/SRGN/A2M/CD9/PDPN/ALDOA/RHOA/PIK3R3/F8/ANXA5/VAV2/PCYOX1L/TLN1/CD36/SERPINE1/FAM3C/SPARC/FLNA/COL1A2/THBS1/PHACTR2/LEFTY2/MAGED2/DGKI/YWHAZ/GNA14/TMSB4X/ISLR/CFL1/PPIA/RARRES2/GNG11/F2R/PTK2/CAP1/RHOB/HGF/COL1A1/IGF1/PF4/TGFB3/CLEC3B/VCL/ITIH3/ACTN4/TIMP1/ADRA2B/GNG8
REACTOME_RHO_GTPASES_ACTIVATE_CIT	REACTOME_RHO_GTPASES_ACTIVATE_CIT	14	-0.689182	-1.83836	0.00270284	0.0645302	0.0578718	2652	tags=71%, list=22%, signal=56%	CDKN1B/PPP1R12A/MYH9/RHOA/MYL9/PPP1R12B/MYL12B/RHOB/MYL6/MYH10
REACTOME_KERATAN_SULFATE_DEGRADATION	REACTOME_KERATAN_SULFATE_DEGRADATION	12	-0.715056	-1.85406	0.00274646	0.0648351	0.0581451	2268	tags=67%, list=19%, signal=54%	GALNS/HEXA/GLB1L/ACAN/LUM/OGN/PRELP/OMD
REACTOME_RECYCLING_PATHWAY_OF_L1	REACTOME_RECYCLING_PATHWAY_OF_L1	29	-0.564571	-1.81388	0.00281119	0.0656257	0.0588542	2958	tags=59%, list=25%, signal=44%	CLTC/EZR/DNM2/AP2S1/AP2B1/TUBA1C/TUBA4A/TUBB2A/AP2M1/TUBB4B/MSN/TUBB3/ACTG1/ACTB/TUBB6/TUBA1B/TUBA1A
REACTOME_NEGATIVE_REGULATORS_OF_DDX58_IFIH1_SIGNALING	REACTOME_NEGATIVE_REGULATORS_OF_DDX58_IFIH1_SIGNALING	34	0.54071	1.7527	0.00285412	0.0658956	0.0590962	3405	tags=56%, list=29%, signal=40%	HERC5/RNF135/IFIH1/NLRX1/TRIM25/UBE2L6/UBE2K/UBE2D1/IRF3/TRIM4/CYLD/UBC/IKBKE/TRAF3/TNFAIP3/MAVS/ISG15/PCBP2/NLRC5
KEGG_CARDIAC_MUSCLE_CONTRACTION	KEGG_CARDIAC_MUSCLE_CONTRACTION	48	-0.487318	-1.77116	0.00299081	0.0683011	0.0612535	2562	tags=48%, list=21%, signal=38%	UQCRQ/COX6B1/SLC8A1/TPM4/COX6C/UQCR11/CACNB4/CACNA1C/ATP1B3/TPM3/SLC9A6/TNNC1/COX7A2/COX7B/TPM1/ATP1B1/TPM2/ACTC1/COX3/COX1/TNNT2/COX2/CYTB
REACTOME_RESPIRATORY_ELECTRON_TRANSPORT_ATP_SYNTHESIS_BY_CHEMIOSMOTIC_COUPLING_AND_HEAT_PRODUCTION_BY_UNCOUPLING_PROTEINS	REACTOME_RESPIRATORY_ELECTRON_TRANSPORT_ATP_SYNTHESIS_BY_CHEMIOSMOTIC_COUPLING_AND_HEAT_PRODUCTION_BY_UNCOUPLING_PROTEINS	105	-0.381566	-1.5926	0.00303523	0.06857	0.0614947	2562	tags=30%, list=21%, signal=24%	UQCRQ/NDUFA8/NDUFB11/COX6B1/NDUFB6/COX6C/UQCR11/NDUFS5/NDUFA2/NDUFA11/NDUFS1/NDUFA1/COX7B/SDHC/NDUFA5/NDUFB3/NDUFA13/NDUFA4/COQ10A/ND2/COX16/ND1/ND4/ATP6/COX20/UCP2/COX3/COX1/COX2/ND3/CYTB/ND6
PID_INTEGRIN5_PATHWAY	PID_INTEGRIN5_PATHWAY	13	-0.70579	-1.86507	0.0030842	0.0689351	0.0618221	2618	tags=69%, list=22%, signal=54%	ITGAV/FBN1/ITGB5/ITGB8/VCAM1/SDC1/PLAUR/VTN/ITGA4
WP_TNFALPHA_SIGNALING_PATHWAY	WP_TNFALPHA_SIGNALING_PATHWAY	80	0.42757	1.63073	0.00312564	0.0691261	0.0619934	3234	tags=39%, list=27%, signal=28%	MAP2K6/BIRC3/TNFRSF1B/BCL2L1/SMPD2/NFKBIE/TRAF2/NSMAF/TRAP1/NFKBIA/IKBKB/MAP3K5/MAP3K14/TAB3/MAP3K1/MAPK3/CREBBP/CSNK2A1/FBXW11/SOS1/TAB1/MAPK9/CASP9/MAP2K3/TNFAIP3/NFKB1/MAPK1/CUL1/TAB2/REL/CFLAR
BIOCARTA_PPARA_PATHWAY	BIOCARTA_PPARA_PATHWAY	40	0.509373	1.70356	0.00340054	0.0744222	0.066743	3085	tags=48%, list=26%, signal=35%	PRKACB/MYC/NR1H3/NFKBIA/PRKCA/PTGS2/NCOA1/MAPK3/CREBBP/PPARGC1A/RELA/NRIP1/PPARA/STAT5A/PIK3CA/NCOR2/PRKAR1B/MAPK1/DUT
KEGG_TGF_BETA_SIGNALING_PATHWAY	KEGG_TGF_BETA_SIGNALING_PATHWAY	70	-0.411676	-1.61133	0.00356709	0.0772625	0.0692902	2056	tags=39%, list=17%, signal=32%	BMPR1A/SKP1/BMPR2/PPP2R1A/RHOA/COMP/LTBP1/FST/CDKN2B/BMPR1B/PPP2R1B/THBS1/INHBA/LEFTY2/NOG/DCN/RBX1/TGFB3/SMAD6/BMP4/ID3/ID4/ID2/BMP6/PITX2/ID1/GDF6
REACTOME_ATTACHMENT_AND_ENTRY	REACTOME_ATTACHMENT_AND_ENTRY	14	-0.680232	-1.81448	0.00372872	0.0786909	0.0705712	1907	tags=57%, list=16%, signal=48%	GPC6/VCP/AGRN/SDC2/SDC4/HSPG2/SDC1/FURIN
KEGG_ARRHYTHMOGENIC_RIGHT_VENTRICULAR_CARDIOMYOPATHY_ARVC	KEGG_ARRHYTHMOGENIC_RIGHT_VENTRICULAR_CARDIOMYOPATHY_ARVC	49	-0.470791	-1.71378	0.0037454	0.0786909	0.0705712	2646	tags=53%, list=22%, signal=41%	ACTN2/ITGAV/ITGA6/DAG1/SLC8A1/CACNB4/ITGA8/CACNA1C/ITGB5/DSP/CTNNB1/TCF7/ITGA9/ITGB8/ITGA5/DMD/ITGA1/ITGA11/LMNA/ITGA3/CDH2/ACTG1/ACTB/ACTN4/GJA1/ITGA4
WP_ARRHYTHMOGENIC_RIGHT_VENTRICULAR_CARDIOMYOPATHY	WP_ARRHYTHMOGENIC_RIGHT_VENTRICULAR_CARDIOMYOPATHY	49	-0.470791	-1.71378	0.0037454	0.0786909	0.0705712	2646	tags=53%, list=22%, signal=41%	ACTN2/ITGAV/ITGA6/DAG1/SLC8A1/CACNB4/ITGA8/CACNA1C/ITGB5/DSP/CTNNB1/TCF7/ITGA9/ITGB8/ITGA5/DMD/ITGA1/ITGA11/LMNA/ITGA3/CDH2/ACTG1/ACTB/ACTN4/GJA1/ITGA4
REACTOME_DEFECTIVE_B4GALT7_CAUSES_EDS_PROGEROID_TYPE	REACTOME_DEFECTIVE_B4GALT7_CAUSES_EDS_PROGEROID_TYPE	15	-0.669509	-1.83213	0.00430014	0.0870175	0.0780387	1907	tags=67%, list=16%, signal=56%	BGN/GPC6/CSPG4/AGRN/SDC2/SDC4/HSPG2/SDC1/VCAN/DCN
KEGG_CIRCADIAN_RHYTHM_MAMMAL	KEGG_CIRCADIAN_RHYTHM_MAMMAL	12	0.712124	1.78326	0.00423561	0.0870175	0.0780387	1365	tags=58%, list=11%, signal=52%	ARNTL/NR1D1/PER1/PER2/BHLHE41/NPAS2/PER3
REACTOME_MRNA_SPLICING_MINOR_PATHWAY	REACTOME_MRNA_SPLICING_MINOR_PATHWAY	49	-0.467944	-1.70342	0.00430739	0.0870175	0.0780387	3383	tags=49%, list=28%, signal=35%	YBX1/POLR2D/RNPC3/SNRPD2/SNRPE/SNRNP25/TXNL4A/SF3B6/EFTUD2/POLR2K/SF3B1/SNRPF/SNRPG/SRSF1/NCBP2/SNRPD3/SRSF7/POLR2H/POLR2F/SNRPD1/SRSF2/POLR2A/SNRNP35/POLR2L
REACTOME_TRANSPORT_TO_THE_GOLGI_AND_SUBSEQUENT_MODIFICATION	REACTOME_TRANSPORT_TO_THE_GOLGI_AND_SUBSEQUENT_MODIFICATION	149	-0.342627	-1.52033	0.00425748	0.0870175	0.0780387	3184	tags=39%, list=27%, signal=29%	COPZ1/TRAPPC4/MGAT1/SEC22B/KDELR3/DCTN3/SEC13/DYNC1I2/MAN1A2/COPZ2/RAB1B/BET1/TRAPPC6A/ST3GAL4/ARF3/SEC31A/SEC24D/CAPZA1/TFG/TUBA1C/GBF1/CSNK1D/COPE/COPB2/CAPZB/CAPZA2/TUBA4A/CTSZ/TRAPPC5/TMED9/SEC22A/MGAT2/TUBB2A/CHST10/MGAT4C/MGAT5/COG8/LMAN2L/LMAN2/B4GALT2/F8/B4GALT4/DCTN5/DCTN6/TRAPPC1/SPTAN1/ACTR1A/ANK3/TMED10/B4GALT6/TUBB4B/CD59/TUBB3/FUCA1/DYNLL1/TUBB6/TUBA1B/TUBA1A
REACTOME_ER_TO_GOLGI_ANTEROGRADE_TRANSPORT	REACTOME_ER_TO_GOLGI_ANTEROGRADE_TRANSPORT	125	-0.354038	-1.51157	0.00441232	0.0882883	0.0791784	3184	tags=38%, list=27%, signal=28%	COPZ1/TRAPPC4/SEC22B/KDELR3/DCTN3/SEC13/DYNC1I2/COPZ2/RAB1B/BET1/TRAPPC6A/ARF3/SEC31A/SEC24D/CAPZA1/TFG/TUBA1C/GBF1/CSNK1D/COPE/COPB2/CAPZB/CAPZA2/TUBA4A/CTSZ/TRAPPC5/TMED9/SEC22A/TUBB2A/COG8/LMAN2L/LMAN2/F8/DCTN5/DCTN6/TRAPPC1/SPTAN1/ACTR1A/ANK3/TMED10/TUBB4B/CD59/TUBB3/DYNLL1/TUBB6/TUBA1B/TUBA1A
PID_CIRCADIAN_PATHWAY	PID_CIRCADIAN_PATHWAY	14	0.685707	1.81306	0.00446501	0.0884998	0.079368	643	tags=36%, list=5%, signal=34%	ARNTL/NR1D1/PER1/PER2/NPAS2
REACTOME_TRAF6_MEDIATED_IRF7_ACTIVATION	REACTOME_TRAF6_MEDIATED_IRF7_ACTIVATION	15	0.678451	1.80122	0.00455874	0.0895131	0.0802768	2405	tags=60%, list=20%, signal=48%	TRAF2/RNF135/IFIH1/TRIM25/CREBBP/SIKE1/IRF3/TRIM4/IKBKE
REACTOME_INTRAFLAGELLAR_TRANSPORT	REACTOME_INTRAFLAGELLAR_TRANSPORT	43	-0.486634	-1.71574	0.00460903	0.0896628	0.080411	2412	tags=40%, list=20%, signal=32%	IFT80/TUBA1C/KIF3C/TUBA4A/IFT140/TUBB2A/TTC26/KIFAP3/TUBB4B/TUBB3/DYNLL1/TUBB6/TUBA1B/DYNLRB2/KIF17/TUBA1A/TTC30A
REACTOME_MOLECULES_ASSOCIATED_WITH_ELASTIC_FIBRES	REACTOME_MOLECULES_ASSOCIATED_WITH_ELASTIC_FIBRES	30	-0.533757	-1.73383	0.00474284	0.0914194	0.0819864	2618	tags=70%, list=22%, signal=55%	ITGAV/FBN1/FBLN2/ITGA8/MFAP3/ITGB5/FBN2/MFAP4/EFEMP1/ITGB8/EFEMP2/LTBP1/MFAP5/LTBP3/EMILIN1/VTN/MFAP2/ELN/FBLN5/TGFB3/BMP4
WP_OMEGA9_FATTY_ACID_SYNTHESIS	WP_OMEGA9_FATTY_ACID_SYNTHESIS	12	-0.692449	-1.79544	0.00489368	0.0920835	0.0825819	2531	tags=67%, list=21%, signal=53%	ACSL4/ACSL3/ELOVL1/ELOVL5/FADS1/FADS2/SCD/FASN
REACTOME_NUCLEOTIDE_BINDING_DOMAIN_LEUCINE_RICH_REPEAT_CONTAINING_RECEPTOR_NLR_SIGNALING_PATHWAYS	REACTOME_NUCLEOTIDE_BINDING_DOMAIN_LEUCINE_RICH_REPEAT_CONTAINING_RECEPTOR_NLR_SIGNALING_PATHWAYS	47	0.489033	1.68374	0.00489468	0.0920835	0.0825819	2275	tags=36%, list=19%, signal=29%	MAP2K6/BIRC3/IRAK2/BCL2L1/PYCARD/P2RX7/CASP1/BCL2/RIPK2/IKBKB/TAB3/IRAK1/RELA/NLRP1/NOD1/CYLD/UBC
REACTOME_COMPLEX_I_BIOGENESIS	REACTOME_COMPLEX_I_BIOGENESIS	55	-0.434381	-1.62913	0.00490878	0.0920835	0.0825819	4172	tags=53%, list=35%, signal=34%	NDUFA9/NDUFV2/COA1/NDUFAF3/NDUFAF1/TMEM126B/NDUFS6/NDUFB2/NDUFB8/NDUFB4/ND5/NDUFB1/NDUFC2/NDUFA8/NDUFB11/NDUFB6/NDUFS5/NDUFA2/NDUFA11/NDUFS1/NDUFA1/NDUFA5/NDUFB3/NDUFA13/ND2/ND1/ND4/ND3/ND6
REACTOME_GLUCONEOGENESIS	REACTOME_GLUCONEOGENESIS	22	-0.578925	-1.75886	0.00500143	0.0929911	0.083396	2651	tags=55%, list=22%, signal=43%	GPI/MDH1/SLC25A13/ALDOA/G6PC3/PGAM1/GAPDH/ENO1/TPI1/PGK1/ALDOC/PGAM2
NABA_ECM_AFFILIATED	NABA_ECM_AFFILIATED	55	-0.427273	-1.60247	0.00618584	0.113553	0.101836	2107	tags=38%, list=18%, signal=32%	PLXDC2/SEMA5B/GPC6/LGALS8/CSPG4/ANXA5/SDC2/CLEC11A/C1QTNF1/SDC4/SEMA5A/SDC1/ANXA6/LGALS1/MUC1/SEMA3C/PLXNA4/ANXA2/CLEC3B/SEMA3A/PLXND1
REACTOME_RHO_GTPASES_ACTIVATE_FORMINS	REACTOME_RHO_GTPASES_ACTIVATE_FORMINS	107	-0.360056	-1.50443	0.0062154	0.113553	0.101836	1186	tags=20%, list=10%, signal=18%	DAAM1/PPP2R1B/CENPF/TUBB4B/PFN2/ZWINT/SKA2/RHOB/B9D2/CENPI/TUBB3/DYNLL1/SPDL1/ACTG1/ACTB/TUBB6/TUBA1B/BIRC5/TUBA1A/CENPO/CENPP
REACTOME_EPHA_MEDIATED_GROWTH_CONE_COLLAPSE	REACTOME_EPHA_MEDIATED_GROWTH_CONE_COLLAPSE	20	-0.595565	-1.76966	0.00641147	0.116125	0.104143	1106	tags=50%, list=9%, signal=45%	MYH9/RHOA/MYL9/MYL12B/EFNA5/MYL6/EFNA3/MYH10/EFNA2/EFNA1
PID_HIF1_TFPATHWAY	PID_HIF1_TFPATHWAY	55	-0.42528	-1.595	0.00658492	0.118247	0.106046	2770	tags=49%, list=23%, signal=38%	BHLHE40/HK1/HIF1A/HMOX1/TF/BNIP3/ARNT/HK2/PFKL/TFRC/ALDOA/SERPINE1/EGLN3/PFKFB3/LEP/ENO1/FURIN/FOS/SLC2A1/PKM/PGK1/ADM/ENG/ID2/LDHA/ABCG2/EDN1
REACTOME_TRAF3_DEPENDENT_IRF_ACTIVATION_PATHWAY	REACTOME_TRAF3_DEPENDENT_IRF_ACTIVATION_PATHWAY	13	0.674157	1.73715	0.00670523	0.119088	0.1068	3177	tags=77%, list=27%, signal=57%	RNF135/IFIH1/TRIM25/CREBBP/SIKE1/IRF3/TRIM4/IKBKE/TRAF3/MAVS
REACTOME_CHONDROITIN_SULFATE_DERMATAN_SULFATE_METABOLISM	REACTOME_CHONDROITIN_SULFATE_DERMATAN_SULFATE_METABOLISM	39	-0.484776	-1.65306	0.0067451	0.119088	0.1068	3512	tags=64%, list=29%, signal=45%	IDUA/CHSY1/CSGALNACT1/ARSB/CHST15/CHPF/HYAL3/BGN/CHST3/GPC6/CSPG4/HEXA/CHST12/AGRN/SDC2/B3GAT3/SDC4/HSPG2/SDC1/B3GALT6/VCAN/CHSY3/DCN/CHPF2/CHST11
BIOCARTA_ATRBRCA_PATHWAY	BIOCARTA_ATRBRCA_PATHWAY	18	0.634553	1.78636	0.00692277	0.120204	0.107801	1655	tags=33%, list=14%, signal=29%	FANCE/FANCG/FANCC/BRCA1/TP53/RAD50
REACTOME_A_TETRASACCHARIDE_LINKER_SEQUENCE_IS_REQUIRED_FOR_GAG_SYNTHESIS	REACTOME_A_TETRASACCHARIDE_LINKER_SEQUENCE_IS_REQUIRED_FOR_GAG_SYNTHESIS	19	-0.604561	-1.7686	0.00687455	0.120204	0.107801	1907	tags=58%, list=16%, signal=49%	GPC6/CSPG4/AGRN/SDC2/B3GAT3/SDC4/HSPG2/SDC1/B3GALT6/VCAN/DCN
KEGG_GLYCINE_SERINE_AND_THREONINE_METABOLISM	KEGG_GLYCINE_SERINE_AND_THREONINE_METABOLISM	16	0.64671	1.76123	0.00705265	0.120468	0.108038	585	tags=31%, list=5%, signal=30%	CTH/DMGDH/GAMT/BHMT/GCAT
WP_UNFOLDED_PROTEIN_RESPONSE	WP_UNFOLDED_PROTEIN_RESPONSE	23	0.578325	1.71711	0.00700822	0.120468	0.108038	1940	tags=48%, list=16%, signal=40%	PMAIP1/PPP1R15A/ERN1/DDIT3/CASP1/BCL2/HSPA5/TP53/BCL2L11/TNFRSF10B/ATF4
REACTOME_HS_GAG_BIOSYNTHESIS	REACTOME_HS_GAG_BIOSYNTHESIS	20	-0.59147	-1.75749	0.00712827	0.120778	0.108316	1907	tags=45%, list=16%, signal=38%	GPC6/EXT2/AGRN/SDC2/SDC4/HSPG2/SDC1/NDST1/HS3ST3B1
REACTOME_HDR_THROUGH_SINGLE_STRAND_ANNEALING_SSA	REACTOME_HDR_THROUGH_SINGLE_STRAND_ANNEALING_SSA	27	0.568672	1.75748	0.00786018	0.123783	0.11101	1655	tags=30%, list=14%, signal=26%	RAD52/ABL1/RBBP8/RAD9B/BRCA1/RFC4/RPA1/RAD50
WP_CELL_MIGRATION_AND_INVASION_THROUGH_P75NTR	WP_CELL_MIGRATION_AND_INVASION_THROUGH_P75NTR	24	-0.561537	-1.74094	0.00766103	0.123783	0.11101	637	tags=38%, list=5%, signal=36%	RHOA/AKT2/CDH11/EFNA5/NGFR/EFNA3/EFNB2/EFNA2/EFNA1
REACTOME_KERATAN_SULFATE_KERATIN_METABOLISM	REACTOME_KERATAN_SULFATE_KERATIN_METABOLISM	27	-0.545741	-1.73623	0.00756409	0.123783	0.11101	2904	tags=52%, list=24%, signal=39%	FMOD/ST3GAL6/ST3GAL4/GALNS/HEXA/B4GALT2/GLB1L/B4GALT4/B4GALT6/ACAN/LUM/OGN/PRELP/OMD
REACTOME_SCAVENGING_BY_CLASS_A_RECEPTORS	REACTOME_SCAVENGING_BY_CLASS_A_RECEPTORS	14	-0.648963	-1.73108	0.00765286	0.123783	0.11101	1147	tags=57%, list=10%, signal=52%	COL4A1/HSP90B1/MSR1/COL1A2/APOE/COL3A1/COL1A1/SCGB3A2
WP_GASTRIC_CANCER_NETWORK_1	WP_GASTRIC_CANCER_NETWORK_1	22	-0.565055	-1.71672	0.00789476	0.123783	0.11101	1410	tags=32%, list=12%, signal=28%	KIF20B/TOP2A/SMOC2/CENPF/CCNA1/UBE2C/ESM1
REACTOME_PERK_REGULATES_GENE_EXPRESSION	REACTOME_PERK_REGULATES_GENE_EXPRESSION	30	0.534034	1.68838	0.00773979	0.123783	0.11101	3365	tags=53%, list=28%, signal=38%	ATF3/DDIT3/CXCL8/HSPA5/EXOSC5/CEBPB/CEBPG/ATF4/NFYC/EXOSC1/EXOSC4/HERPUD1/EIF2S2/EXOSC6/EXOSC2/EXOSC8
REACTOME_CARDIAC_CONDUCTION	REACTOME_CARDIAC_CONDUCTION	55	-0.421958	-1.58254	0.00738308	0.123783	0.11101	1139	tags=24%, list=10%, signal=21%	FXYD6/KCNK6/CASQ2/RYR3/ATP1B1/DMPK/KCNK15/SLN/KCNK1/FKBP1B/FGF14/PLN/FGF11
REACTOME_CELL_SURFACE_INTERACTIONS_AT_THE_VASCULAR_WALL	REACTOME_CELL_SURFACE_INTERACTIONS_AT_THE_VASCULAR_WALL	78	-0.381846	-1.5215	0.00783435	0.123783	0.11101	2618	tags=49%, list=22%, signal=38%	ITGAV/ITGA6/EPCAM/SLC7A8/PICK1/ATP1B3/BSG/SLC7A6/PSG5/GAS6/JAM3/TNFRSF10D/MMP1/ITGA5/SDC2/PROCR/SDC4/COL1A2/ITGA3/KRAS/SDC1/NRAS/ATP1B1/PSG9/CD99L2/PPIA/PPIL2/ANGPT2/CAV1/F11R/CD244/TEK/ANGPT1/COL1A1/PF4/ESAM/ITGA4/OLR1
REACTOME_EUKARYOTIC_TRANSLATION_INITIATION	REACTOME_EUKARYOTIC_TRANSLATION_INITIATION	116	-0.353675	-1.4993	0.00785461	0.123783	0.11101	4571	tags=68%, list=38%, signal=42%	EIF3H/RPL38/RPL13/RPS7/RPL22L1/RPS11/RPS29/RPS27L/RPL30/RPL23/RPS16/RPLP2/RPL9/RPSA/RPLP0/RPL37/RPL5/RPS20/RPS12/RPL18A/RPS13/RPL19/RPL26/RPL37A/RPS10/RPS28/RPL27A/RPL24/RPL36AL/RPS5/RPLP1/EIF3K/RPL14/RPL32/RPL13A/UBA52/RPS21/RPL36/RPL4/RPL31/RPL10/RPL15/EIF3L/RPS14/RPS4Y1/RPS25/RPL23A/RPL41/RPL27/RPL34/RPL35/RPS8/RPS15A/RPS6/RPL35A/RPL12/RPL29/RPL11/RPL22/RPS24/EIF4A2/RPS3A/RPL18/RPL28/RPL6/RPS4…
REACTOME_THE_CITRIC_ACID_TCA_CYCLE_AND_RESPIRATORY_ELECTRON_TRANSPORT	REACTOME_THE_CITRIC_ACID_TCA_CYCLE_AND_RESPIRATORY_ELECTRON_TRANSPORT	150	-0.329055	-1.45978	0.00767027	0.123783	0.11101	3676	tags=41%, list=31%, signal=28%	COX8A/TMEM126B/NDUFS6/NDUFB2/OGDH/COX6A1/UQCRB/GLO1/UQCR10/NDUFB8/NDUFB4/ND5/NDUFB1/COQ10B/ETFDH/PDP1/DLAT/SDHD/NDUFC2/MPC2/VDAC1/UQCRQ/NDUFA8/NDUFB11/COX6B1/NDUFB6/COX6C/UQCR11/NDUFS5/NDUFA2/NDUFA11/BSG/DLST/IDH3G/NDUFS1/NDUFA1/NNT/COX7B/SDHC/NDUFA5/NDUFB3/NDUFA13/NDUFA4/COQ10A/ACO2/PDK2/PDHB/ND2/COX16/ND1/ND4/ATP6/COX20/UCP2/COX3/COX1/LDHA/COX2/ND3/CYTB/ND6
REACTOME_G_ALPHA_Q_SIGNALLING_EVENTS	REACTOME_G_ALPHA_Q_SIGNALLING_EVENTS	87	-0.383775	-1.56317	0.00802711	0.124926	0.112035	1624	tags=23%, list=14%, signal=20%	EDNRB/PIK3R3/LPAR6/HRH1/KRAS/NRAS/DGKI/GNA14/RGS2/GNG11/F2R/NMB/HTR2A/OXTR/RGS5/RGS4/P2RY11/EDN1/GNG8/GNRHR
REACTOME_REGULATION_OF_KIT_SIGNALING	REACTOME_REGULATION_OF_KIT_SIGNALING	12	0.694088	1.73809	0.00823164	0.127167	0.114045	2165	tags=58%, list=18%, signal=48%	KITLG/FYN/KIT/PRKCA/SRC/SOCS6/SOS1
REACTOME_COOPERATION_OF_PREFOLDIN_AND_TRIC_CCT_IN_ACTIN_AND_TUBULIN_FOLDING	REACTOME_COOPERATION_OF_PREFOLDIN_AND_TRIC_CCT_IN_ACTIN_AND_TUBULIN_FOLDING	23	-0.556202	-1.71777	0.00842527	0.128272	0.115036	2348	tags=48%, list=20%, signal=38%	TUBA1C/CCT3/TUBA4A/VBP1/TUBB2A/TUBB4B/TUBB3/ACTB/TUBB6/TUBA1B/TUBA1A
KEGG_ECM_RECEPTOR_INTERACTION	KEGG_ECM_RECEPTOR_INTERACTION	63	-0.407861	-1.57165	0.00838839	0.128272	0.115036	3299	tags=56%, list=28%, signal=40%	ITGB1/COL6A1/THBS3/COL5A2/COL4A1/LAMC1/THBS2/LAMA4/COL6A3/ITGAV/ITGA6/DAG1/ITGA8/ITGB5/LAMA1/ITGA9/ITGB8/COMP/AGRN/ITGA5/SDC2/ITGA1/CD36/ITGA11/SDC4/HSPG2/COL1A2/THBS1/ITGA3/SDC1/VTN/COL3A1/COL1A1/COL11A1/ITGA4
REACTOME_POST_TRANSLATIONAL_MODIFICATION_SYNTHESIS_OF_GPI_ANCHORED_PROTEINS	REACTOME_POST_TRANSLATIONAL_MODIFICATION_SYNTHESIS_OF_GPI_ANCHORED_PROTEINS	42	-0.459228	-1.60344	0.00853785	0.129051	0.115735	2121	tags=36%, list=18%, signal=29%	PIGT/BST1/NEGR1/PIGF/MDGA1/ULBP2/PIGN/PGAP1/LY6K/PLAUR/RECK/PIGB/ART4/THY1/OPCML
REACTOME_EARLY_SARS_COV_2_INFECTION_EVENTS	REACTOME_EARLY_SARS_COV_2_INFECTION_EVENTS	31	-0.516374	-1.68377	0.00876218	0.131495	0.117927	1907	tags=35%, list=16%, signal=30%	GPC6/VCP/PIK3C3/AGRN/SDC2/SDC4/HSPG2/SDC1/DDX5/FURIN/CHMP6
REACTOME_COPI_MEDIATED_ANTEROGRADE_TRANSPORT	REACTOME_COPI_MEDIATED_ANTEROGRADE_TRANSPORT	81	-0.381744	-1.54193	0.00913694	0.136147	0.122099	2946	tags=38%, list=25%, signal=29%	KDELR3/DCTN3/DYNC1I2/COPZ2/RAB1B/BET1/ARF3/CAPZA1/TUBA1C/GBF1/COPE/COPB2/CAPZB/CAPZA2/TUBA4A/TMED9/TUBB2A/COG8/DCTN5/DCTN6/SPTAN1/ACTR1A/ANK3/TMED10/TUBB4B/CD59/TUBB3/DYNLL1/TUBB6/TUBA1B/TUBA1A
PID_P53_DOWNSTREAM_PATHWAY	PID_P53_DOWNSTREAM_PATHWAY	107	0.35691	1.41667	0.00920659	0.136219	0.122163	2201	tags=26%, list=18%, signal=22%	ATF3/CD82/PMAIP1/GADD45A/BCL2L1/PYCARD/GDF15/EGFR/RNF144B/CASP1/BCL2/TP53BP2/KAT2A/AFP/TP53/MAP4K4/TADA2B/PMS2/VDR/TNFRSF10B/JMY/CREBBP/AIFM2/MSH2/SPP1/HTT/DKK1/NFYC
BIOCARTA_TID_PATHWAY	BIOCARTA_TID_PATHWAY	11	0.693915	1.67229	0.00930454	0.136705	0.122599	3036	tags=82%, list=25%, signal=61%	TNFRSF1B/JAK2/TP53/NFKBIA/IKBKB/LIN7A/RELA/IFNGR1/NFKB1
REACTOME_KERATAN_SULFATE_BIOSYNTHESIS	REACTOME_KERATAN_SULFATE_BIOSYNTHESIS	21	-0.574168	-1.71719	0.00961267	0.139284	0.124912	1514	tags=38%, list=13%, signal=33%	B4GALT2/B4GALT4/B4GALT6/ACAN/LUM/OGN/PRELP/OMD
WP_MRNA_PROCESSING	WP_MRNA_PROCESSING	118	-0.335445	-1.42399	0.00955004	0.139284	0.124912	4108	tags=47%, list=34%, signal=31%	SF3B4/HNRNPAB/LSM7/SUGP2/SRSF6/DHX38/DNAJC8/XRN2/PRPF4B/NCBP1/CLP1/DHX8/PHF5A/HNRNPD/YBX1/NONO/CSTF1/SRP54/SNRPD2/SNRPE/SNRNP70/DDX1/TXNL4A/SPOP/HNRNPK/EFTUD2/SF3B1/SNRPF/HNRNPL/SNRPG/SRSF1/PRMT2/SRPK1/NCBP2/SNRPD3/CLASRP/SRSF7/SFPQ/HNRNPH1/FUS/SRSF10/CSTF3/HNRNPR/SNRPD1/PRPF3/DHX15/DHX9/SRSF2/TMED10/POLR2A/CSTF2T/SRSF3/HNRNPA1/HNRNPA2B1/RNGTT/HNRNPM
REACTOME_REGULATED_NECROSIS	REACTOME_REGULATED_NECROSIS	42	0.466618	1.58278	0.00975882	0.140433	0.125943	1588	tags=24%, list=13%, signal=21%	CASP5/BIRC3/IRF1/MLKL/TRAF2/CASP1/TP53/FLOT2/XIAP/TNFRSF10B
WP_MITOCHONDRIAL_IMMUNE_RESPONSE_TO_SARSCOV2	WP_MITOCHONDRIAL_IMMUNE_RESPONSE_TO_SARSCOV2	21	0.607717	1.77111	0.00982992	0.140446	0.125955	3177	tags=52%, list=27%, signal=39%	IFIH1/NLRX1/TICAM1/TLR3/IRF3/IKBKE/ACAD9/TRAF3/PHB2/NFKB1/MAVS
PID_FANCONI_PATHWAY	PID_FANCONI_PATHWAY	36	0.494672	1.62618	0.00989342	0.140446	0.125955	3154	tags=42%, list=26%, signal=31%	FANCE/FAN1/FANCG/FANCC/BRCA1/USP1/RFC4/RPA1/RAD50/FANCB/FBXW11/FANCI/BRCA2/CHEK1/PALB2
WP_ENDOTHELIN_PATHWAYS	WP_ENDOTHELIN_PATHWAYS	22	-0.556675	-1.69126	0.0102184	0.144044	0.129181	1624	tags=36%, list=14%, signal=31%	EDNRB/MYLK/RAMP1/PTGIR/CNN1/CALCRL/COX2/EDN1
BIOCARTA_PS1_PATHWAY	BIOCARTA_PS1_PATHWAY	11	0.689533	1.66173	0.010284	0.144044	0.129181	916	tags=36%, list=8%, signal=34%	NOTCH1/AXIN1/ADAM17/DVL1
REACTOME_DEFECTIVE_EXT2_CAUSES_EXOSTOSES_2	REACTOME_DEFECTIVE_EXT2_CAUSES_EXOSTOSES_2	12	-0.663678	-1.72084	0.0107799	0.147068	0.131893	1907	tags=58%, list=16%, signal=49%	GPC6/EXT2/AGRN/SDC2/SDC4/HSPG2/SDC1
REACTOME_CIRCADIAN_CLOCK	REACTOME_CIRCADIAN_CLOCK	62	0.437828	1.60077	0.010779	0.147068	0.131893	2439	tags=37%, list=20%, signal=30%	ARNTL/KLF15/TBL1X/NR1D1/NFIL3/PER1/PER2/BHLHE41/NPAS2/NAMPT/CRTC3/NCOA2/NCOA1/ARNTL2/NR3C1/RAI1/TGS1/CREBBP/PPARGC1A/CLOCK/UBC/NRIP1/PPARA
WP_CALCIUM_REGULATION_IN_CARDIAC_CELLS	WP_CALCIUM_REGULATION_IN_CARDIAC_CELLS	86	-0.37255	-1.51776	0.0107182	0.147068	0.131893	1111	tags=21%, list=9%, signal=19%	FKBP1A/CASQ2/RYR3/ANXA6/CACNA1A/YWHAZ/GRK6/RGS2/CALM2/ATP1B1/GNG11/GJD2/GJA1/RGS5/RGS7/PLN/RGS4/GNG8
REACTOME_GOLGI_TO_ER_RETROGRADE_TRANSPORT	REACTOME_GOLGI_TO_ER_RETROGRADE_TRANSPORT	101	-0.360605	-1.49606	0.0105963	0.147068	0.131893	3214	tags=39%, list=27%, signal=28%	SURF4/COPZ1/SEC22B/PLA2G4A/KDELR3/DCTN3/DYNC1I2/COPZ2/RAB1B/ARF3/CAPZA1/KLC2/TUBA1C/GBF1/COPE/COPB2/CAPZB/KIF3C/CAPZA2/TUBA4A/KIF16B/TMED9/KIF20B/TUBB2A/PLA2G6/DCTN5/DCTN6/KIFAP3/ACTR1A/TMED10/TUBB4B/GALNT2/TUBB3/DYNLL1/TUBB6/TUBA1B/GALNT1/RAB6B/TUBA1A
REACTOME_METABOLISM_OF_FAT_SOLUBLE_VITAMINS	REACTOME_METABOLISM_OF_FAT_SOLUBLE_VITAMINS	26	-0.535077	-1.67318	0.0111569	0.151024	0.135441	2226	tags=54%, list=19%, signal=44%	VKORC1/RDH11/LRP1/GPC6/RBP1/AKR1C3/AGRN/BCO2/SDC2/SDC4/HSPG2/SDC1/APOE/LDLR
WP_MIRNA_REGULATION_OF_DNA_DAMAGE_RESPONSE	WP_MIRNA_REGULATION_OF_DNA_DAMAGE_RESPONSE	58	0.429333	1.54171	0.0112136	0.151024	0.135441	2435	tags=31%, list=20%, signal=25%	GADD45G/PMAIP1/GADD45A/CCNE1/RAD52/MYC/ABL1/BRCA1/TP53/TLK1/MCM7/TLK2/TNFRSF10B/RAD50/CDK6/RRM2B/MIR17HG/SESN1
WP_GLYCOLYSIS_IN_SENESCENCE	WP_GLYCOLYSIS_IN_SENESCENCE	11	-0.691544	-1.76302	0.0116406	0.155776	0.139702	1336	tags=64%, list=11%, signal=57%	G6PD/GAPDH/ENO1/PKM/PGK1/ALDOC/LDHA
BIOCARTA_NTHI_PATHWAY	BIOCARTA_NTHI_PATHWAY	20	0.582824	1.67184	0.0118516	0.157596	0.141334	2087	tags=45%, list=17%, signal=37%	MAP2K6/CXCL8/NFKBIA/IKBKB/MAP3K14/NR3C1/CREBBP/RELA/SMAD4
WP_THYMIC_STROMAL_LYMPHOPOIETIN_TSLP_SIGNALING_PATHWAY	WP_THYMIC_STROMAL_LYMPHOPOIETIN_TSLP_SIGNALING_PATHWAY	37	0.493792	1.6319	0.0119774	0.158268	0.141937	3040	tags=51%, list=25%, signal=38%	TSLP/FYN/MYC/JAK2/CXCL8/NFKBIA/FES/EIF4EBP1/SRC/GAB2/MAPK3/RELA/STAT5A/PIK3CA/JAK1/MTOR/MAPK9/NFKB1/MAPK1
REACTOME_RAF_INDEPENDENT_MAPK1_3_ACTIVATION	REACTOME_RAF_INDEPENDENT_MAPK1_3_ACTIVATION	18	0.615584	1.73296	0.0122689	0.159117	0.142699	3040	tags=50%, list=25%, signal=37%	IL6R/DUSP16/JAK2/DUSP10/MAPK3/DUSP6/DUSP4/JAK1/MAPK1
REACTOME_CROSSLINKING_OF_COLLAGEN_FIBRILS	REACTOME_CROSSLINKING_OF_COLLAGEN_FIBRILS	15	-0.628864	-1.7209	0.0122243	0.159117	0.142699	3253	tags=67%, list=27%, signal=49%	PXDN/COL4A1/PCOLCE/LOXL2/BMP1/LOXL1/COL1A2/LOXL4/COL1A1/LOXL3
WP_MITOCHONDRIAL_COMPLEX_I_ASSEMBLY_MODEL_OXPHOS_SYSTEM	WP_MITOCHONDRIAL_COMPLEX_I_ASSEMBLY_MODEL_OXPHOS_SYSTEM	52	-0.417675	-1.53159	0.0122417	0.159117	0.142699	4076	tags=54%, list=34%, signal=36%	NDUFV2/COA1/NDUFAF3/NDUFAF1/FOXRED1/TMEM126B/NDUFS6/NDUFB2/NDUFB8/NDUFB4/ND5/NDUFB1/NDUFC2/ND4L/NDUFA8/NDUFB11/NDUFB6/NDUFS5/NDUFA2/NDUFS1/NDUFA1/NDUFA5/NDUFB3/NDUFA13/ND2/ND1/ND4/ND6
REACTOME_CYCLIN_A_B1_B2_ASSOCIATED_EVENTS_DURING_G2_M_TRANSITION	REACTOME_CYCLIN_A_B1_B2_ASSOCIATED_EVENTS_DURING_G2_M_TRANSITION	19	-0.585551	-1.71299	0.0125391	0.161624	0.144947	2165	tags=47%, list=18%, signal=39%	PPME1/CDK2/CDK1/PPP2R1A/WEE1/PPP2R1B/CCNA2/CCNB2/CCNA1
PID_NFKAPPAB_ATYPICAL_PATHWAY	PID_NFKAPPAB_ATYPICAL_PATHWAY	13	0.654474	1.68643	0.0127784	0.163704	0.146812	3624	tags=92%, list=30%, signal=64%	CSNK2A2/NFKBIA/IKBKB/SRC/CSNK2B/CSNK2A1/RELA/PIK3CA/BCL3/NFKB1/REL/MAPK14
KEGG_LYSOSOME	KEGG_LYSOSOME	103	-0.343103	-1.42486	0.0129954	0.165475	0.1484	3865	tags=50%, list=32%, signal=34%	CTSK/AP1B1/LGMN/CLTCL1/GLB1/AP4S1/GNPTAB/CTSS/IDUA/CD68/TCIRG1/LAMP2/PSAP/ATP6V0C/ARSB/AP3B1/CLTC/AP3S1/GNPTG/SCARB2/AP1G1/CTSD/AP1M1/GALC/NAGLU/ATP6V0D1/AGA/GALNS/CD63/ACP2/SMPD1/GM2A/NAGA/CTSZ/SUMF1/ARSA/M6PR/NPC2/CD164/HEXA/MCOLN1/ABCB9/SORT1/AP4M1/GGA3/SLC17A5/AP1M2/PLA2G15/LIPA/CTSA/AP3M1/FUCA1
REACTOME_RHO_GTPASES_ACTIVATE_ROCKS	REACTOME_RHO_GTPASES_ACTIVATE_ROCKS	17	-0.600854	-1.69643	0.0132922	0.166231	0.149079	2160	tags=65%, list=18%, signal=53%	PPP1R12A/MYH9/RHOA/MYL9/LIMK2/PPP1R12B/MYL12B/CFL1/RHOB/MYL6/MYH10
REACTOME_SYNTHESIS_OF_BILE_ACIDS_AND_BILE_SALTS	REACTOME_SYNTHESIS_OF_BILE_ACIDS_AND_BILE_SALTS	22	0.5535	1.63118	0.0132346	0.166231	0.149079	1576	tags=36%, list=13%, signal=32%	CH25H/OSBPL6/OSBPL3/ACOX2/OSBPL1A/NCOA2/NCOA1/AKR1C1
REACTOME_SELENOAMINO_ACID_METABOLISM	REACTOME_SELENOAMINO_ACID_METABOLISM	103	-0.342298	-1.42151	0.0131722	0.166231	0.149079	4522	tags=76%, list=38%, signal=47%	RPL38/RPL13/RPS7/PAPSS1/RPL22L1/RPS11/RPS29/RPS27L/RPL30/RPL23/RPS16/RPLP2/RPL9/RPSA/RPLP0/RPL37/RPL5/RPS20/RPS12/RPL18A/RPS13/RPL19/RPL26/RPL37A/RPS10/RPS28/RPL27A/RPL24/RPL36AL/RPS5/RPLP1/RPL14/RPL32/RPL13A/UBA52/RPS21/RPL36/RPL4/RPL31/RPL10/RPL15/SECISBP2/RPS14/RPS4Y1/RPS25/RPL23A/RPL41/RPL27/RPL34/RPL35/RPS8/RPS15A/RPS6/RPL35A/RPL12/RPL29/RPL11/RPL22/RPS24/RPS3A/RPL18/NNMT/RPL28/RPL6/RPS4X/RP…
WP_DNA_REPAIR_PATHWAYS_FULL_NETWORK	WP_DNA_REPAIR_PATHWAYS_FULL_NETWORK	107	0.349108	1.3857	0.0135173	0.168046	0.150707	2457	tags=27%, list=21%, signal=22%	FANCE/FAN1/FANCG/FANCC/RAD52/LIG1/MBD4/BRCA1/RAD23A/RAD54B/USP1/TERF2/NTHL1/RFC4/PMS2/POLL/REV1/MUTYH/CUL4A/RPA1/RAD50/FANCB/MSH2/POLM/POLB/RAD51C/REV3L/FANCI/NHEJ1
PID_SYNDECAN_1_PATHWAY	PID_SYNDECAN_1_PATHWAY	33	-0.488595	-1.61192	0.0138	0.169554	0.152059	4049	tags=67%, list=34%, signal=44%	COL14A1/COL16A1/LAMA5/COL12A1/COL15A1/COL5A1/COL6A1/COL5A2/COL4A1/COL6A3/BSG/COL8A1/COL8A2/MMP1/COL1A2/PPIB/SDC1/COL10A1/HGF/COL3A1/COL1A1/COL11A1
REACTOME_RESOLUTION_OF_SISTER_CHROMATID_COHESION	REACTOME_RESOLUTION_OF_SISTER_CHROMATID_COHESION	94	-0.36118	-1.47674	0.0137878	0.169554	0.152059	1181	tags=19%, list=10%, signal=17%	PPP2R1B/HDAC8/CENPF/TUBB4B/ZWINT/SKA2/B9D2/CENPI/TUBB3/DYNLL1/CCNB2/SPDL1/TUBB6/TUBA1B/BIRC5/TUBA1A/CENPO/CENPP
REACTOME_ATF4_ACTIVATES_GENES_IN_RESPONSE_TO_ENDOPLASMIC_RETICULUM_STRESS	REACTOME_ATF4_ACTIVATES_GENES_IN_RESPONSE_TO_ENDOPLASMIC_RETICULUM_STRESS	25	0.563257	1.71196	0.0139077	0.169884	0.152355	3365	tags=56%, list=28%, signal=40%	ATF3/DDIT3/CXCL8/EXOSC5/CEBPB/CEBPG/ATF4/NFYC/EXOSC1/EXOSC4/HERPUD1/EXOSC6/EXOSC2/EXOSC8
REACTOME_HEME_SIGNALING	REACTOME_HEME_SIGNALING	39	0.473274	1.58509	0.0140258	0.170337	0.152761	3816	tags=62%, list=32%, signal=42%	ARNTL/TBL1X/NR1D1/TLR4/NPAS2/CRTC3/NCOA2/NCOA1/RAI1/TGS1/CREBBP/PPARGC1A/CLOCK/NRIP1/PPARA/SLC46A1/CRTC2/NFE2L2/SIRT1/NCOA6/BACH1/USP46/EP300/MEF2D
WP_INTRACELLULAR_TRAFFICKING_PROTEINS_INVOLVED_IN_CMT_NEUROPATHY	WP_INTRACELLULAR_TRAFFICKING_PROTEINS_INVOLVED_IN_CMT_NEUROPATHY	21	-0.560674	-1.67683	0.0143778	0.172616	0.154805	1072	tags=43%, list=9%, signal=39%	RAB7A/RAB11B/RABAC1/RAB11A/DNM2/GDAP1/RAB3B/HSPB1/EGR2
WP_IL1_SIGNALING_PATHWAY	WP_IL1_SIGNALING_PATHWAY	52	0.436379	1.54282	0.0143068	0.172616	0.154805	3224	tags=46%, list=27%, signal=34%	MAP2K6/IRAK2/IRAK3/NFKBIA/IKBKB/SQSTM1/MAP3K14/TAB3/IRAK1/MAP3K1/MAPK3/MAPKAPK2/PELI2/RELA/PLCG1/TOLLIP/TAB1/MAPK9/MAP2K3/NFKB1/MAPK1/TAB2/REL/HSPB2
WP_MIRNAS_INVOLVED_IN_DNA_DAMAGE_RESPONSE	WP_MIRNAS_INVOLVED_IN_DNA_DAMAGE_RESPONSE	12	0.675918	1.69259	0.0145649	0.173869	0.155928	971	tags=42%, list=8%, signal=38%	CCNE1/RAD52/MYC/ABL1/TP53
REACTOME_POST_CHAPERONIN_TUBULIN_FOLDING_PATHWAY	REACTOME_POST_CHAPERONIN_TUBULIN_FOLDING_PATHWAY	13	-0.652911	-1.72533	0.0148396	0.175604	0.157484	2737	tags=69%, list=23%, signal=53%	TBCC/TUBA1C/TUBA4A/TUBB2A/TUBB4B/TUBB3/TUBB6/TUBA1B/TUBA1A
WP_DNA_DAMAGE_RESPONSE	WP_DNA_DAMAGE_RESPONSE	55	0.424662	1.50612	0.0148774	0.175604	0.157484	1655	tags=24%, list=14%, signal=20%	GADD45G/PMAIP1/GADD45A/CCNE1/RAD52/MYC/ABL1/BRCA1/TP53/TLK1/TLK2/TNFRSF10B/RAD50
BIOCARTA_ATM_PATHWAY	BIOCARTA_ATM_PATHWAY	18	0.607584	1.71044	0.0152915	0.179483	0.160963	2077	tags=44%, list=17%, signal=37%	GADD45A/ABL1/RBBP8/BRCA1/TP53/NFKBIA/RAD50/RELA
REACTOME_ACTIVATION_OF_SMO	REACTOME_ACTIVATION_OF_SMO	14	0.629121	1.66344	0.0155201	0.179629	0.161094	1988	tags=43%, list=17%, signal=36%	CDON/BOC/EFCAB7/CSNK1A1/EVC2/EVC
REACTOME_INTERLEUKIN_37_SIGNALING	REACTOME_INTERLEUKIN_37_SIGNALING	15	0.621771	1.65074	0.0155604	0.179629	0.161094	3668	tags=67%, list=31%, signal=46%	CASP1/PTPN18/PTPN13/PTPN4/PTPN9/PTPN12/PTPN14/SIGIRR/PTPN2/SMAD3
REACTOME_INTERLEUKIN_1_FAMILY_SIGNALING	REACTOME_INTERLEUKIN_1_FAMILY_SIGNALING	115	0.362352	1.45654	0.0154812	0.179629	0.161094	2275	tags=25%, list=19%, signal=21%	MAP2K6/IRAK2/PELI3/IRAK3/TRAF2/IL1RL1/CASP1/RIPK2/PTPN18/PTPN13/TP53/NFKBIA/ALPK1/NLRX1/TIFA/IKBKB/SQSTM1/PTPN4/PTPN9/TAB3/IRAK1/PELI2/FBXW11/RELA/PTPN12/PSMC1/TNIP2/NOD1/UBC
REACTOME_SEALING_OF_THE_NUCLEAR_ENVELOPE_NE_BY_ESCRT_III	REACTOME_SEALING_OF_THE_NUCLEAR_ENVELOPE_NE_BY_ESCRT_III	20	-0.565153	-1.67929	0.0162478	0.18654	0.167292	2348	tags=45%, list=20%, signal=36%	TUBA1C/TUBA4A/TUBB2A/TUBB4B/TUBB3/TUBB6/TUBA1B/CHMP6/TUBA1A
WP_VITAMIN_A_AND_CAROTENOID_METABOLISM	WP_VITAMIN_A_AND_CAROTENOID_METABOLISM	19	-0.571568	-1.67208	0.0168551	0.186751	0.167481	1844	tags=47%, list=15%, signal=40%	SULT1A1/RBP1/BCO2/RDH10/DGAT1/CD36/CRABP2/CYP26A1/RARB
REACTOME_ACTIVATION_OF_AMPK_DOWNSTREAM_OF_NMDARS	REACTOME_ACTIVATION_OF_AMPK_DOWNSTREAM_OF_NMDARS	16	-0.595104	-1.66209	0.0170662	0.186751	0.167481	2399	tags=62%, list=20%, signal=50%	PRKAA1/PRKAG2/TUBA1C/TUBA4A/TUBB2A/TUBB4B/TUBB3/TUBB6/TUBA1B/TUBA1A
REACTOME_SEMA4D_INDUCED_CELL_MIGRATION_AND_GROWTH_CONE_COLLAPSE	REACTOME_SEMA4D_INDUCED_CELL_MIGRATION_AND_GROWTH_CONE_COLLAPSE	16	-0.594758	-1.66112	0.0170662	0.186751	0.167481	2045	tags=50%, list=17%, signal=41%	MYH9/RHOA/MYL9/LIMK2/MYL12B/RHOB/MYL6/MYH10
BIOCARTA_MCM_PATHWAY	BIOCARTA_MCM_PATHWAY	15	0.619351	1.64431	0.0164169	0.186751	0.167481	1427	tags=33%, list=12%, signal=29%	ORC6/KITLG/CCNE1/MCM6/MCM7
REACTOME_FGFR2_ALTERNATIVE_SPLICING	REACTOME_FGFR2_ALTERNATIVE_SPLICING	24	-0.529708	-1.64226	0.0165505	0.186751	0.167481	2413	tags=42%, list=20%, signal=33%	POLR2K/NCBP2/HNRNPH1/TIA1/POLR2H/POLR2F/POLR2A/HNRNPA1/POLR2L/HNRNPM
WP_PHOTODYNAMIC_THERAPYINDUCED_UNFOLDED_PROTEIN_RESPONSE	WP_PHOTODYNAMIC_THERAPYINDUCED_UNFOLDED_PROTEIN_RESPONSE	23	0.536013	1.59148	0.0165472	0.186751	0.167481	1113	tags=30%, list=9%, signal=28%	ATF3/PPP1R15A/ERN1/TRIB3/DDIT3/HSPA5/BCL2L11
REACTOME_NOD1_2_SIGNALING_PATHWAY	REACTOME_NOD1_2_SIGNALING_PATHWAY	33	0.489578	1.58151	0.0170558	0.186751	0.167481	3353	tags=48%, list=28%, signal=35%	MAP2K6/BIRC3/IRAK2/CASP1/RIPK2/IKBKB/TAB3/IRAK1/NOD1/CYLD/UBC/TAB1/CASP9/TNFAIP3/TAB2/BIRC2
WP_METABOLIC_REPROGRAMMING_IN_PANCREATIC_CANCER	WP_METABOLIC_REPROGRAMMING_IN_PANCREATIC_CANCER	38	-0.454268	-1.54572	0.01694	0.186751	0.167481	1268	tags=37%, list=11%, signal=33%	HK1/GPI/MDH1/HK2/PFKL/ACLY/KRAS/PDHB/SLC2A1/PKM/HMGCR/FASN/LDHA/LDLR
REACTOME_TOLL_LIKE_RECEPTOR_9_TLR9_CASCADE	REACTOME_TOLL_LIKE_RECEPTOR_9_TLR9_CASCADE	91	0.371804	1.45196	0.016753	0.186751	0.167481	3068	tags=38%, list=26%, signal=29%	MAP2K6/IRAK2/PELI3/TRAF2/TLR4/RIPK2/TP53/NFKBIA/ALPK1/NLRX1/ATF1/TIFA/IKBKB/TAB3/IRAK1/TICAM1/MAP3K1/MAPK3/MAPKAPK2/PELI2/FBXW11/RELA/TNIP2/NOD1/DUSP6/UBC/DUSP4/TAB1/MAPK9/MAP2K3/RPS6KA2/RBSN/NFKB1/MAPK1/CUL1
REACTOME_NUCLEAR_RECEPTOR_TRANSCRIPTION_PATHWAY	REACTOME_NUCLEAR_RECEPTOR_TRANSCRIPTION_PATHWAY	32	0.498293	1.59347	0.0174814	0.187576	0.168221	1768	tags=38%, list=15%, signal=32%	AR/ESRRA/PPARG/NR3C2/NR1D1/NR1D2/NR1H3/NR2C2AP/NR3C1/VDR/PPARD/RARG
WP_TH17_CELL_DIFFERENTIATION_PATHWAY	WP_TH17_CELL_DIFFERENTIATION_PATHWAY	39	0.468011	1.56747	0.0174988	0.187576	0.168221	3040	tags=46%, list=25%, signal=35%	ARNTL/IL6R/NR1D1/NFIL3/JAK2/PER1/NFKBIA/IKBKB/PLCG1/AHR/CLOCK/PPP3CA/STAT5A/JAK1/MTOR/IFNGR1/NFKB1/MAPK1
REACTOME_GLUCOSE_METABOLISM	REACTOME_GLUCOSE_METABOLISM	73	-0.357898	-1.41357	0.0173771	0.187576	0.168221	2957	tags=34%, list=25%, signal=26%	PGP/NUP58/SEC13/HK1/GPI/MDH1/SLC25A13/HK2/PFKL/PPP2R1A/NUP35/ALDOA/ADPGK/PPP2R1B/G6PC3/PFKFB3/PGAM1/GAPDH/ENO1/PKM/TPI1/PGK1/ALDOC/PFKFB4/PGAM2
REACTOME_INFLUENZA_INFECTION	REACTOME_INFLUENZA_INFECTION	148	-0.310058	-1.37416	0.0173381	0.187576	0.168221	4525	tags=60%, list=38%, signal=38%	POLR2E/RPL38/RPL13/RPS7/RPL22L1/RPS11/NUP107/RPS29/RPS27L/RPL30/RPL23/RPS16/RPLP2/GTF2F2/RPL9/RPSA/RPLP0/RPL37/RPL5/RPS20/RPS12/CALR/RPL18A/RPS13/RPL19/RPL26/RPL37A/RPS10/RPS28/RPL27A/RPL24/RPL36AL/RPS5/RPLP1/RPL14/RPL32/NUP85/RPL13A/UBA52/RPS21/RPL36/RPL4/RPL31/RPL10/RPL15/RPS14/RPS4Y1/RPS25/POLR2D/RPL23A/RPL41/DNAJC3/RPL27/RPL34/RPL35/RPS8/RPS15A/RPS6/RPL35A/RPL12/RPL29/RPL11/CLTC/NUP58/RPL22/R…
KEGG_AMYOTROPHIC_LATERAL_SCLEROSIS_ALS	KEGG_AMYOTROPHIC_LATERAL_SCLEROSIS_ALS	36	0.475347	1.56265	0.0177203	0.188986	0.169486	1387	tags=19%, list=12%, signal=17%	MAP2K6/TNFRSF1B/BCL2L1/CASP1/BCL2/TP53/MAP3K5
REACTOME_FORMATION_OF_TUBULIN_FOLDING_INTERMEDIATES_BY_CCT_TRIC	REACTOME_FORMATION_OF_TUBULIN_FOLDING_INTERMEDIATES_BY_CCT_TRIC	17	-0.584428	-1.65005	0.0179724	0.190708	0.17103	2348	tags=53%, list=20%, signal=43%	TUBA1C/CCT3/TUBA4A/TUBB2A/TUBB4B/TUBB3/TUBB6/TUBA1B/TUBA1A
PID_INTEGRIN3_PATHWAY	PID_INTEGRIN3_PATHWAY	32	-0.481004	-1.58325	0.0181193	0.191299	0.17156	1159	tags=56%, list=10%, signal=51%	TGFBR2/COL4A1/LAMC1/LAMA4/ITGAV/FBN1/PDGFRB/TGFBI/SDC4/COL1A2/HMGB1/THBS1/SDC1/PLAUR/VTN/F11R/COL1A1/THY1
REACTOME_ALPHA_LINOLENIC_OMEGA3_AND_LINOLEIC_OMEGA6_ACID_METABOLISM	REACTOME_ALPHA_LINOLENIC_OMEGA3_AND_LINOLEIC_OMEGA6_ACID_METABOLISM	10	-0.677721	-1.66953	0.0182174	0.191374	0.171627	3705	tags=90%, list=31%, signal=62%	ACOT8/ACAA1/ACOX1/HSD17B4/ELOVL1/ELOVL5/SCP2/FADS1/FADS2
REACTOME_THE_ROLE_OF_GTSE1_IN_G2_M_PROGRESSION_AFTER_G2_CHECKPOINT	REACTOME_THE_ROLE_OF_GTSE1_IN_G2_M_PROGRESSION_AFTER_G2_CHECKPOINT	60	-0.389194	-1.49895	0.0184603	0.192005	0.172193	3701	tags=52%, list=31%, signal=36%	PSMA4/PSMA6/PSMC5/UBB/PSME3/PSMC3/UBA52/PSMD10/PSMB2/PSMA1/GTSE1/PSMD14/MAPRE1/PSMD3/CCNB1/PSMB1/PSMB5/PSMB6/PSMD1/TUBA1C/PSMA2/PSMC2/TUBA4A/CDK1/TUBB2A/TUBB4B/TUBB3/CCNB2/TUBB6/TUBA1B/TUBA1A
REACTOME_COLLAGEN_FORMATION	REACTOME_COLLAGEN_FORMATION	66	-0.379827	-1.47355	0.0183701	0.192005	0.172193	3534	tags=55%, list=30%, signal=39%	CTSS/COL15A1/COL5A1/COL6A1/COL5A2/COL27A1/PXDN/COL4A1/PLEC/P4HA2/COLGALT1/PLOD1/COL6A3/ITGA6/PCOLCE/P4HB/CD151/LOXL2/COL8A1/COL8A2/ADAMTS2/BMP1/LOXL1/COL1A2/PPIB/LOXL4/PLOD2/SERPINH1/COL21A1/COL10A1/COL3A1/COL1A1/P4HA1/COL11A1/ADAMTS3/LOXL3
REACTOME_COLLAGEN_BIOSYNTHESIS_AND_MODIFYING_ENZYMES	REACTOME_COLLAGEN_BIOSYNTHESIS_AND_MODIFYING_ENZYMES	49	-0.420795	-1.53179	0.0190263	0.196917	0.176599	3533	tags=65%, list=30%, signal=46%	COL14A1/COL16A1/COL4A2/PCOLCE2/COL12A1/COL15A1/COL5A1/COL6A1/COL5A2/COL27A1/COL4A1/P4HA2/COLGALT1/PLOD1/COL6A3/PCOLCE/P4HB/COL8A1/COL8A2/ADAMTS2/BMP1/COL1A2/PPIB/PLOD2/SERPINH1/COL21A1/COL10A1/COL3A1/COL1A1/P4HA1/COL11A1/ADAMTS3

## Sheet: Line D
ID	Description	setSize	enrichmentScore	NES	pvalue	p.adjust	qvalue	rank	leading_edge	core_enrichment
WP_THYROID_STIMULATING_HORMONE_TSH_SIGNALING_PATHWAY	WP_THYROID_STIMULATING_HORMONE_TSH_SIGNALING_PATHWAY	53	0.572969	2.17616	6.07299e-06	0.00427564	0.00369918	3009	tags=43%, list=24%, signal=33%	GNG2/JUN/MAP2K6/MYC/JAK2/FOS/PLD1/BRAF/MAP2K3/CCND3/CDKN1B/PLCB1/GNA13/PDE4D/RB1/PIK3R1/CCNE1/GNAI1/RAP1A/JAK1/MAP2K1/MAPK1/GNAQ
PID_CMYB_PATHWAY	PID_CMYB_PATHWAY	59	0.550175	2.14112	2.20576e-06	0.00427564	0.00369918	2139	tags=44%, list=17%, signal=37%	KIT/BIRC3/MYC/HES1/PIM1/ETS1/CDKN1A/KITLG/CEBPD/CBX4/BCL2/CEBPB/ETS2/TAB2/CDKN1B/ANPEP/SMARCA2/SP1/PIAS3/ADA/PTGS2/SIN3A/GSTM1/YEATS4/CDK6/CREBBP
WP_GASTRIN_SIGNALING_PATHWAY	WP_GASTRIN_SIGNALING_PATHWAY	99	0.452582	1.96213	6.65218e-06	0.00427564	0.00369918	3033	tags=43%, list=24%, signal=33%	KIT/BMP2/BIRC3/JUN/MYC/NFKBIA/KLF4/CLDN1/BCL2L1/ARRB2/CDKN1A/JAG1/JAK2/PPARG/FOS/EGFR/IRS1/FYN/PRKCE/CDKN1B/FOXO3/SP1/PLCG1/ARHGEF28/ELAVL1/PTGS2/ROCK1/PIK3R1/EIF4EBP1/NFKB1/SLC9A1/CD44/MEF2D/MMP7/RELA/PAK1/PRKCD/MAP2K1/MAPK9/SOS1/MAPK1/GNAQ/ATF2
NABA_MATRISOME	NABA_MATRISOME	442	-0.344362	-1.608	8.07867e-06	0.00427564	0.00369918	2885	tags=35%, list=23%, signal=28%	PLOD2/HAPLN3/MEGF9/INHBA/A2M/COL3A1/SERPINE3/AGT/NRG1/COL21A1/COL12A1/CTSF/SMOC1/ANXA6/HCFC1/CX3CL1/FGF7/SDC1/MFAP3/CLEC11A/IGFBP5/FGF11/MFAP4/EGFL7/AGRN/LEP/ADAM19/TNFSF4/CTSA/IGF1/S100A11/GDF11/SPARC/PLXNB1/PODN/VEGFC/FGF14/ANXA5/LUM/IL16/IGFBP2/SERPINH1/MMP1/PF4/S100A2/SEMA3A/TNFSF15/NID2/GDF6/COL5A1/MDK/SLIT2/ADAMTS4/PLXND1/MGP/LTBP4/COL4A5/LAMA5/VTN/TDGF1/SERPINE1/BMP4/NPNT/CSPG4/TIMP1/ADAMT…
REACTOME_SIGNALING_BY_INTERLEUKINS	REACTOME_SIGNALING_BY_INTERLEUKINS	298	0.320008	1.61243	1.45316e-05	0.00615268	0.00532316	2805	tags=30%, list=22%, signal=24%	IRAK2/CISH/JUN/MAP2K6/RHOU/MYC/LGALS9/NFKBIA/PIM1/IL7/DUSP6/DUSP4/IL15/BCL2L1/RPS6KA5/IRS2/TSLP/CDKN1A/STAT4/JAK2/BCL6/TWIST1/FOS/CASP1/CEBPD/IRS1/UBC/BCL2/RIPK2/MCL1/STX1A/FYN/ATF1/MAP2K3/NFKBIB/HSP90AA1/TAB2/RAPGEF1/SOD2/LIFR/FOXO3/LIF/RALA/GAB2/CSF1/MAP3K3/SOS2/BLNK/PTPN13/PELI1/PIK3CD/IL6R/USP14/PTGS2/TIFA/RORA/NOD1/VIM/ICAM1/N4BP1/TOLLIP/FGF2/PIK3CB/SQSTM1/PIK3R1/IL1RL1/NFKB1/GSTO1/PPP2R5D/I…
PID_ATF2_PATHWAY	PID_ATF2_PATHWAY	44	0.571921	2.0739	2.17987e-05	0.00659254	0.00570371	1275	tags=32%, list=10%, signal=29%	DUSP1/JUN/ATF3/GADD45A/DDIT3/HES1/HRK/DUSP10/BCL2L1/DUSP5/FOS/BCL2/TGFB2/RB1
PID_P53_DOWNSTREAM_PATHWAY	PID_P53_DOWNSTREAM_PATHWAY	110	0.421358	1.84612	2.04206e-05	0.00659254	0.00570371	2892	tags=41%, list=23%, signal=32%	GDF15/DUSP1/JUN/ATF3/GADD45A/DKK1/BCL2L1/BBC3/CDKN1A/DUSP5/PPM1J/BCL6/EGFR/PLK3/CASP1/PYCARD/BCL2/SESN1/MCL1/LIF/MAP4K4/TP53BP2/RRM2B/RB1/BCL2L2/SP1/NFYC/TADA2B/EPHA2/FDXR/PERP/CREBBP/KAT2A/CEBPZ/PML/JMY/SNAI2/NDRG1/DDB2/GPX1/CCNK/VDR/BAK1/ZNF385A/DROSHA
PID_AR_TF_PATHWAY	PID_AR_TF_PATHWAY	39	0.569253	2.00695	3.48608e-05	0.00820004	0.00709448	2380	tags=41%, list=19%, signal=33%	JUN/MAP2K6/TRIM24/NR3C1/KAT2B/HSP90AA1/NCOA2/GATA2/SMARCA2/SMARCC1/SIRT1/RXRA/NCOA1/KAT7/CREBBP/POU2F1
REACTOME_CELLULAR_SENESCENCE	REACTOME_CELLULAR_SENESCENCE	110	0.414031	1.81402	3.2962e-05	0.00820004	0.00709448	2818	tags=38%, list=22%, signal=30%	JUN/MAP2K6/CDKN2D/ETS1/MAP3K5/HMGA2/CDKN1A/TNIK/FOS/UBC/UBE2S/CBX4/MAP2K3/CEBPB/MINK1/SUZ12/ETS2/CDKN1B/ACD/FZR1/MAP4K4/RB1/SP1/TERF2/CDKN2C/TERF2IP/CDK6/TNRC6A/NFKB1/ANAPC10/UBE2D1/CDC16/CCNE1/EZH2/MAPKAPK2/RELA/SCMH1/ANAPC1/PHC3/TINF2/MAPK9/POT1
WP_GLYCOLYSIS_AND_GLUCONEOGENESIS	WP_GLYCOLYSIS_AND_GLUCONEOGENESIS	34	-0.63766	-2.06695	4.52113e-05	0.00957124	0.00828081	3371	tags=59%, list=27%, signal=43%	MDH1/DLD/PFKL/SLC2A5/GPI/PDHA1/GCK/ALDOA/GAPDH/ALDOC/SLC2A1/PGAM2/ENO1/PKM/PGAM1/TPI1/LDHA/PC/PGK1/SLC2A4
WP_ADIPOGENESIS	WP_ADIPOGENESIS	98	0.432253	1.87291	5.61522e-05	0.0108067	0.00934974	2561	tags=45%, list=20%, signal=36%	BMP2/KLF15/GADD45A/DDIT3/PLIN2/TRIB3/IRS2/CDKN1A/KLF6/PPARG/TWIST1/NR3C1/FOXC2/CEBPD/IRS1/NR1H3/CEBPB/NCOA2/LIFR/GATA2/LIF/NAMPT/RB1/RBL1/SP1/RXRA/AHR/NCOA1/GATA4/KLF5/CELF1/PPARD/RORA/GTF3A/WNT5B/DVL1/IL6ST/PNPLA3/NRIP1/STAT5A/MEF2D/NCOR1/LPIN1/STAT5B
REACTOME_HSF1_ACTIVATION	REACTOME_HSF1_ACTIVATION	23	0.668913	2.08151	7.1566e-05	0.0126254	0.0109232	1426	tags=35%, list=11%, signal=31%	HSPA6/DNAJB1/FKBP4/HSF1/HSPH1/HSP90AA1/DEDD2/HSPB2
WP_UNFOLDED_PROTEIN_RESPONSE	WP_UNFOLDED_PROTEIN_RESPONSE	23	0.662485	2.0615	0.000100994	0.0134163	0.0116075	1636	tags=43%, list=13%, signal=38%	PPP1R15A/DDIT3/ERN1/BBC3/ATF4/CASP1/BCL2/BCL2L11/NFE2L2/EIF2AK3
REACTOME_CIRCADIAN_CLOCK	REACTOME_CIRCADIAN_CLOCK	62	0.502525	1.98342	0.000101399	0.0134163	0.0116075	2458	tags=44%, list=19%, signal=35%	NR1D1/PER1/NFIL3/KLF15/CRY2/BHLHE40/NR3C1/UBC/CRTC2/DBP/NCOA2/ARNTL/CRTC3/NAMPT/TBL1X/SIRT1/RXRA/NCOA1/NPAS2/BHLHE41/RORA/FBXL3/CREBBP/PPP1CC/NRIP1/MEF2D/NCOR1
KEGG_NEUROTROPHIN_SIGNALING_PATHWAY	KEGG_NEUROTROPHIN_SIGNALING_PATHWAY	105	0.416794	1.81595	8.61134e-05	0.0134163	0.0116075	2998	tags=43%, list=24%, signal=33%	IRAK2/JUN/NFKBIE/NFKBIA/MAP3K5/NGF/RPS6KA5/IRS2/ATF4/BDNF/MAP2K5/IRS1/ABL1/BRAF/NGFR/NTF3/BCL2/RIPK2/NFKBIB/NTRK3/RAPGEF1/FOXO3/ZNF274/MAP3K3/SOS2/PLCG1/PRDM4/PIK3CD/CAMK4/PIK3CB/PIK3R1/NFKB1/GAB1/TRAF6/MAPKAPK2/RELA/PRKCD/YWHAQ/RAP1A/MAP2K1/MAPK9/FRS2/SOS1/CAMK2D/MAPK1
WP_CIRCADIAN_RHYTHM_GENES	WP_CIRCADIAN_RHYTHM_GENES	132	0.376556	1.70659	0.000100261	0.0134163	0.0116075	2588	tags=33%, list=20%, signal=27%	NR1D1/PER1/NFIL3/JUN/CRY2/USP2/MTA1/KMT2A/ATF4/BHLHE40/NR1D2/PPARG/PHLPP1/HEBP1/UBC/NGFR/NR1H3/DBP/KCND2/NTRK3/NCOA2/ARNTL/ROCK2/PRKG2/NAMPT/DYRK1A/SIRT1/AHR/NPAS2/ADA/BHLHE41/SIN3A/RORA/FBXL3/KLF9/UBE3A/PSPC1/PPP1CC/NRIP1/EZH2/PML/NCOR1/LGR4/PER3
PID_IL6_7_PATHWAY	PID_IL6_7_PATHWAY	38	0.574977	2.01231	0.000118931	0.0139876	0.0121018	2211	tags=47%, list=17%, signal=39%	JUN/MAP2K6/MYC/BCL2L1/MITF/LMO4/JAK2/FOS/CEBPD/MCL1/CEBPB/IRF1/GAB2/PIAS3/IL6R/PIK3R1/IL6ST/GAB1
WP_G1_TO_S_CELL_CYCLE_CONTROL	WP_G1_TO_S_CELL_CYCLE_CONTROL	50	0.507311	1.90629	0.000118394	0.0139876	0.0121018	2302	tags=36%, list=18%, signal=30%	GADD45A/CDKN2D/CCNG2/MYC/CDKN1A/CCND3/CDKN1B/ORC6/MCM6/RB1/PRIM1/MCM5/CREB3L4/MCM7/CDKN2C/CDK6/CDK1/CCNE1
REACTOME_RESPONSE_OF_EIF2AK1_HRI_TO_HEME_DEFICIENCY	REACTOME_RESPONSE_OF_EIF2AK1_HRI_TO_HEME_DEFICIENCY	15	0.743128	2.09744	0.000157281	0.0140426	0.0121493	750	tags=53%, list=6%, signal=50%	PPP1R15A/ATF3/DDIT3/TRIB3/ATF4/CEBPG/GRB10/CEBPB
REACTOME_TRANSCRIPTIONAL_REGULATION_OF_GRANULOPOIESIS	REACTOME_TRANSCRIPTIONAL_REGULATION_OF_GRANULOPOIESIS	21	0.676396	2.08327	0.000187326	0.0140426	0.0121493	2381	tags=52%, list=19%, signal=43%	MYC/CDKN1A/KMT2A/CEBPB/GATA2/FLI1/RXRA/IL6R/KLF5/DEK/PML
WP_INTERLEUKIN1_IL1_STRUCTURAL_PATHWAY	WP_INTERLEUKIN1_IL1_STRUCTURAL_PATHWAY	46	0.533049	1.95375	0.000185282	0.0140426	0.0121493	3610	tags=61%, list=29%, signal=44%	IRAK2/MAP2K6/MYC/NFKBIA/RPS6KA5/FOS/MKNK2/MBP/MAP2K3/NFKBIB/TAB2/MAP3K14/MAP3K3/TOLLIP/NFKB1/TRAF6/MAPKAPK2/RELA/TAB3/MAP2K1/MAP3K8/MAPK9/MAPK1/ATF2/MAP2K4/TANK/MAP3K7/MAPK14
REACTOME_HEME_SIGNALING	REACTOME_HEME_SIGNALING	40	0.547133	1.94857	0.000190625	0.0140426	0.0121493	3067	tags=55%, list=24%, signal=42%	NR1D1/XPO1/CRTC2/BACH1/NCOA2/ARNTL/CRTC3/NFE2L2/TBL1X/SIRT1/RXRA/NCOA1/NPAS2/RORA/CREBBP/SLC46A1/NRIP1/MEF2D/NCOR1/USP46/ATF2/TLR4
WP_NOTCH_SIGNALING_PATHWAY	WP_NOTCH_SIGNALING_PATHWAY	49	0.520093	1.94382	0.000147351	0.0140426	0.0121493	2627	tags=37%, list=21%, signal=29%	HEY1/MYC/HES1/CDKN1A/JAG1/TLE1/JAK2/MAML2/NOTCH1/HEY2/CIR1/PIK3R1/NFKB1/SPEN/RBPJ/NCOR1/NUMBL/SNW1
PID_TELOMERASE_PATHWAY	PID_TELOMERASE_PATHWAY	58	0.496912	1.92793	0.00014462	0.0140426	0.0121493	3720	tags=55%, list=29%, signal=39%	JUN/MYC/FOS/EGFR/ABL1/PINX1/RAD9A/IRF1/HSP90AA1/CDKN1B/ACD/TNKS/SP1/TERF2/SIN3B/SIN3A/SP3/TERF2IP/NFKB1/UBE3A/HNRNPC/MXD1/TINF2/POT1/MAPK1/PTGES3/ESR1/PARP2/SAP30/IFNAR2/RAD50/SMAD3
PID_P73PATHWAY	PID_P73PATHWAY	64	0.478956	1.89386	0.000198998	0.0140426	0.0121493	2765	tags=44%, list=22%, signal=34%	GDF15/MYC/HSF1/BBC3/CDKN1A/PLK3/DEDD/ABL1/HEY2/PRKACB/BCL2L11/FOXO3/RB1/DCP1B/SP1/SIRT1/FLOT2/ADA/UBE4B/CHEK1/CDK6/CDK1/PML/RELA/YAP1/JAK1/FBXO45/BAK1
KEGG_JAK_STAT_SIGNALING_PATHWAY	KEGG_JAK_STAT_SIGNALING_PATHWAY	76	0.4498	1.8393	0.00013396	0.0140426	0.0121493	2784	tags=43%, list=22%, signal=34%	CISH/SPRY2/MYC/PIM1/IL7/IL15/BCL2L1/TSLP/STAT4/JAK2/CCND3/LIFR/LIF/SPRED2/SPRED1/SOS2/SPRY4/CBLB/PIAS3/PIK3CD/IL6R/PIK3CB/LEPR/PIK3R1/CREBBP/IL6ST/CTF1/STAT5A/IL20RB/STAT5B/IL15RA/JAK1/STAM
WP_BRAINDERIVED_NEUROTROPHIC_FACTOR_BDNF_SIGNALING_PATHWAY	WP_BRAINDERIVED_NEUROTROPHIC_FACTOR_BDNF_SIGNALING_PATHWAY	121	0.38991	1.73991	0.00017033	0.0140426	0.0121493	2870	tags=40%, list=23%, signal=31%	BMP2/JUN/NFKBIA/NGF/RPS6KA5/RAB3A/IRS2/JAK2/BDNF/FOS/MAP2K5/ALPL/IRS1/KSR1/FRS3/RANBP9/NGFR/NTF3/NCK2/FYN/GRIN2B/BCL2L11/NTRK3/CDKL5/FOXO3/RHOG/ACACB/CSNK2A1/PLCG1/CAMK4/VAV2/SQSTM1/PIK3R1/EIF4EBP1/NFKB1/NCK1/TRAF6/STAT5A/RELA/STAT5B/PRKCD/EIF2S2/RAP1A/MAP2K1/MAPK9/PPP2CA/GRIP1/FRS2
NABA_CORE_MATRISOME	NABA_CORE_MATRISOME	158	-0.401364	-1.7003	0.000198234	0.0140426	0.0121493	3678	tags=42%, list=29%, signal=30%	FBLN5/COL15A1/COL11A1/CRELD2/FGL2/PCOLCE/CTHRC1/EGFLAM/COL27A1/VWA1/OGN/DCN/FBLN2/ASPN/HAPLN3/COL3A1/COL21A1/COL12A1/SMOC1/MFAP3/IGFBP5/MFAP4/AGRN/SPARC/PODN/LUM/IGFBP2/NID2/COL5A1/SLIT2/MGP/LTBP4/COL4A5/LAMA5/VTN/NPNT/PRELP/CRISPLD2/EDIL3/MXRA5/HAPLN1/SPON2/DPT/GAS6/TINAGL1/SPARCL1/COL1A2/CRIM1/MFAP2/LGI4/SRPX2/OMD/LTBP3/SPON1/COL9A2/FBN2/PODNL1/FNDC1/PAPLN/COL4A3/THBS1/COL1A1/CHADL/IGFBPL1/EMIL…
WP_MAPK_SIGNALING_PATHWAY	WP_MAPK_SIGNALING_PATHWAY	170	0.346838	1.61277	0.000183595	0.0140426	0.0121493	2734	tags=36%, list=22%, signal=29%	HSPA6/DUSP1/NR4A1/JUN/GADD45A/MAP2K6/DDIT3/MYC/DUSP6/DUSP4/MAP3K5/DUSP10/NGF/RPS6KA5/LRRK2/ARRB2/ATF4/BDNF/FOS/MAP2K5/EGFR/RRAS2/MKNK2/BRAF/NTF3/MAP2K3/PRKACB/TAB2/MAPK8IP3/MAP4K4/TGFB2/CACNA2D3/MAP3K14/SOS2/PTPRR/CDC25B/RASA2/RASGRF2/PLA2G4A/RAPGEF2/FGF5/CACNB1/FGF2/NFKB1/PPP3CB/TAOK3/CACNB3/STMN1/TAOK1/TRAF6/MAPKAPK2/NFATC3/PPP3CC/RELA/MAP4K3/PAK1/PRKCD/RAP1A/DUSP16/MAP2K1/MAP3K8
KEGG_MAPK_SIGNALING_PATHWAY	KEGG_MAPK_SIGNALING_PATHWAY	178	0.341417	1.5935	0.000153132	0.0140426	0.0121493	2734	tags=36%, list=22%, signal=29%	HSPA6/DUSP1/NR4A1/JUN/GADD45A/MAP2K6/DDIT3/MYC/DUSP6/DUSP4/MAP3K5/DUSP10/NGF/RPS6KA5/ARRB2/PLA2G6/ATF4/DUSP5/BDNF/FOS/MAP2K5/EGFR/RRAS2/MKNK2/BRAF/NTF3/MAP2K3/PRKACB/TAB2/PRKX/MAPK8IP3/MAP4K4/TGFB2/CACNA2D3/MAP3K14/MAP3K3/SOS2/PTPRR/CDC25B/RASA2/RASGRF2/PLA2G5/PLA2G4A/RAPGEF2/FGF5/CACNB1/FGF2/NFKB1/PLA2G12A/PPP3CB/TAOK3/CACNB3/STMN1/TAOK1/TRAF6/MAPKAPK2/PPP3CC/RELA/MAP4K3/PAK1/RAP1A/DUSP16/MAP2K1…
WP_TRANSCRIPTIONAL_CASCADE_REGULATING_ADIPOGENESIS	WP_TRANSCRIPTIONAL_CASCADE_REGULATING_ADIPOGENESIS	11	0.787722	2.0273	0.000220545	0.0141726	0.0122618	1703	tags=73%, list=13%, signal=63%	KLF15/DDIT3/CEBPG/PPARG/CEBPD/CEBPB/GATA2/KLF5
REACTOME_SMOOTH_MUSCLE_CONTRACTION	REACTOME_SMOOTH_MUSCLE_CONTRACTION	33	-0.608093	-1.96828	0.000221374	0.0141726	0.0122618	2872	tags=61%, list=23%, signal=47%	CALM1/DYSF/ANXA6/MYL12A/TPM4/TPM2/TPM3/TLN1/MYL12B/TPM1/ANXA2/MYL9/MYLK/CALD1/VCL/LMOD1/MYL6/SORBS1/ACTG2/ACTA2
WP_WHITE_FAT_CELL_DIFFERENTIATION	WP_WHITE_FAT_CELL_DIFFERENTIATION	27	0.608825	1.95812	0.000247702	0.0141726	0.0122618	2645	tags=56%, list=21%, signal=44%	KLF15/DDIT3/KLF4/PPARG/NR3C1/CEBPD/NR1H3/CEBPB/GATA2/KLF5/RORA/IRF3/STAT5A/STAT5B/ZNF423
WP_KIT_RECEPTOR_SIGNALING_PATHWAY	WP_KIT_RECEPTOR_SIGNALING_PATHWAY	43	0.536346	1.93584	0.000243637	0.0141726	0.0122618	3068	tags=49%, list=24%, signal=37%	KIT/KITLG/MITF/JAK2/FOS/BCL2/FYN/GRB10/FOXO3/GAB2/PLCG1/SOCS6/PIK3R1/TBX2/STAT5A/SNAI2/STAT5B/MAP2K1/SOS1/MAPK1/CBL
WP_TH17_CELL_DIFFERENTIATION_PATHWAY	WP_TH17_CELL_DIFFERENTIATION_PATHWAY	40	0.540527	1.92505	0.000240099	0.0141726	0.0122618	1806	tags=35%, list=14%, signal=30%	NR1D1/PER1/NFIL3/JUN/NFKBIA/JAK2/FOS/HSP90AA1/ARNTL/RXRA/AHR/PLCG1/IL6R/RORA
PID_REG_GR_PATHWAY	PID_REG_GR_PATHWAY	54	0.492102	1.88752	0.000245153	0.0141726	0.0122618	2561	tags=37%, list=20%, signal=30%	NR4A1/JUN/FKBP4/CDKN1A/FOS/NR3C1/PRKACB/IRF1/HSP90AA1/NCOA2/SMARCC1/NCOA1/FKBP5/ICAM1/NFKB1/CREBBP/STAT5A/POU2F1/RELA/STAT5B
WP_PROLACTIN_SIGNALING_PATHWAY	WP_PROLACTIN_SIGNALING_PATHWAY	64	0.475596	1.88057	0.00023602	0.0141726	0.0122618	3068	tags=45%, list=24%, signal=35%	CISH/JUN/MYC/NFKBIA/IRS2/JAK2/NEK3/FOS/IRS1/FYN/NFKBIB/IRF1/GAB2/PIAS3/VAV2/PIK3CB/PIK3R1/EIF4EBP1/NFKB1/STAT5A/RELA/PAK1/STAT5B/JAK1/MAP2K1/MAPK9/SOS1/MAPK1/CBL
REACTOME_MAPK_FAMILY_SIGNALING_CASCADES	REACTOME_MAPK_FAMILY_SIGNALING_CASCADES	226	0.31717	1.53576	0.000267099	0.0148802	0.012874	3004	tags=33%, list=24%, signal=25%	DUSP1/KIT/DNAJB1/JUN/MYC/DUSP6/GDNF/DUSP4/DUSP10/BCL2L1/IRS2/ARRB2/KITLG/RCE1/DUSP5/JAK2/XPO1/EGFR/IRS1/KSR1/UBC/FRS3/BRAF/RANBP9/FYN/GRIN2B/PRKACB/CDC14B/CCND3/CDC14A/FOXO3/SPRED2/PRKG2/SPRED1/BRAP/RASA3/ABHD17A/PAQR3/CNKSR2/PPP2R5E/PPP2R5A/RASA2/IL6R/RASGRF2/RAPGEF2/FGF5/FGF2/PIK3CB/PIK3R1/TNRC6A/PPP2R5D/FLT3LG/IL6ST/PPP1CC/CDK1/FNTA/PTPRA/PAK1/MAPK6/RAP1A/MARK3/DUSP16/PPP2CB/JAK1/MAP2K1/SPTBN2…
WP_STRIATED_MUSCLE_CONTRACTION_PATHWAY	WP_STRIATED_MUSCLE_CONTRACTION_PATHWAY	25	-0.663794	-2.04633	0.000303507	0.0157644	0.013639	2157	tags=60%, list=17%, signal=50%	TPM4/TPM2/TPM3/TPM1/MYL9/ACTN4/TNNT2/NEB/MYOM1/MYL3/MYL1/MYL4/ACTC1/ACTA2/ACTA1
WP_IMATINIB_AND_CHRONIC_MYELOID_LEUKEMIA	WP_IMATINIB_AND_CHRONIC_MYELOID_LEUKEMIA	15	0.724226	2.04409	0.000305309	0.0157644	0.013639	1059	tags=60%, list=8%, signal=55%	KIT/GADD45A/MYC/PIM1/ABL1/CDKN1B/FOXO3/SPRED2/GAB2
BIOCARTA_ETS_PATHWAY	BIOCARTA_ETS_PATHWAY	14	0.741909	2.02179	0.000300621	0.0157644	0.013639	1749	tags=57%, list=14%, signal=49%	JUN/ETS1/FOS/ETS2/CSF1/RBL1/SIN3B/SIN3A
REACTOME_ASPARAGINE_N_LINKED_GLYCOSYLATION	REACTOME_ASPARAGINE_N_LINKED_GLYCOSYLATION	251	-0.356033	-1.58433	0.000362848	0.0182892	0.0158234	3773	tags=40%, list=30%, signal=29%	GMPPA/SEC22A/NPL/COPZ1/SEC31A/COPB1/ALG11/NAGK/MPI/MLEC/COPG2/ALG12/DDOST/SAR1B/DAD1/SCFD1/GOSR1/ARFGAP1/SEC23IP/SPTAN1/TUBB4B/TRAPPC4/CAPZA2/DYNC1LI2/MGAT2/RFT1/VCP/NAPG/CALR/COPG1/B4GALT5/TMED7/PPP6R3/COPE/TMED2/FPGT/TMED9/DYNLL1/STT3A/PDIA3/COPB2/TUBB3/F8/CTSA/DYNC1I1/DHDDS/TRIM13/B4GALT2/SEC24C/DERL2/EDEM1/TUBB1/B4GALT1/ARF4/COPA/DPM2/SEL1L/MOGS/CAPZB/TMED10/SEC13/B4GALT4/ALG13/MPDU1/GNPNAT1/…
REACTOME_NUCLEOTIDE_BINDING_DOMAIN_LEUCINE_RICH_REPEAT_CONTAINING_RECEPTOR_NLR_SIGNALING_PATHWAYS	REACTOME_NUCLEOTIDE_BINDING_DOMAIN_LEUCINE_RICH_REPEAT_CONTAINING_RECEPTOR_NLR_SIGNALING_PATHWAYS	47	0.50765	1.87329	0.000412378	0.0199063	0.0172224	861	tags=23%, list=7%, signal=22%	IRAK2/BIRC3/MAP2K6/P2RX7/BCL2L1/CASP1/PYCARD/UBC/BCL2/RIPK2/TAB2
WP_ELECTRON_TRANSPORT_CHAIN_OXPHOS_SYSTEM_IN_MITOCHONDRIA	WP_ELECTRON_TRANSPORT_CHAIN_OXPHOS_SYSTEM_IN_MITOCHONDRIA	82	-0.465669	-1.78884	0.000413735	0.0199063	0.0172224	4244	tags=44%, list=34%, signal=29%	ND4L/COX8A/SDHD/COX7A2/COX6C/NDUFV2/NDUFA1/NDUFA9/SLC25A14/NDUFB3/UQCRQ/NDUFC2/NDUFB8/NDUFS8/UQCR11/SLC25A27/NDUFB2/NDUFA4/NDUFA5/NDUFB7/NDUFB6/NDUFS1/SCO1/UCP3/SDHC/SLC25A4/ND2/ATP6/ND1/ND4/COX1/COX3/CYTB/ND3/ND6/COX2
WP_NUCLEAR_RECEPTORS_METAPATHWAY	WP_NUCLEAR_RECEPTORS_METAPATHWAY	195	0.327559	1.56268	0.000437761	0.0205942	0.0178176	2393	tags=28%, list=19%, signal=23%	DNAJB1/PDE4B/BIRC3/JUN/TGFBR3/SLC5A5/PDK4/MYC/HES1/IRS2/ARL5B/TSC22D3/BHLHE40/CPEB4/ACKR3/SLC39A8/SLC19A2/NR3C1/EGFR/SRXN1/EPB41L4B/NR1H3/KAT2B/HSP90AA1/NCOA2/CDKN1B/BLVRB/TGFB2/SERTAD2/NFE2L2/GSTM4/CBR3/SP1/RXRA/AHR/NCOA1/EPHA2/TNFAIP3/PTGS2/ACAA1/PPARD/KTN1/RGS2/FKBP5/GSTM1/SQSTM1/PLK2/SLC2A13/SLC2A8/SLC39A6/CDK1/NRIP1/AKAP13/GPX3
REACTOME_RAF_INDEPENDENT_MAPK1_3_ACTIVATION	REACTOME_RAF_INDEPENDENT_MAPK1_3_ACTIVATION	20	0.655699	1.99494	0.000521521	0.0240013	0.0207653	2998	tags=65%, list=24%, signal=50%	DUSP1/DUSP6/DUSP4/DUSP10/DUSP5/JAK2/IL6R/IL6ST/CDK1/DUSP16/JAK1/MAP2K1/MAPK1
REACTOME_MUSCLE_CONTRACTION	REACTOME_MUSCLE_CONTRACTION	113	-0.426929	-1.72681	0.00054351	0.0244811	0.0211805	2217	tags=34%, list=18%, signal=28%	MYL12A/FGF14/HIPK2/TPM4/WWTR1/TPM2/ATP1B1/TPM3/CASQ2/TLN1/MYL12B/TPM1/FXYD6/SCN7A/ANXA2/MYL9/MYLK/CACNG8/CALD1/VCL/LMOD1/RYR3/TNNT2/MYL6/ORAI2/NEB/KCNK6/MYL3/SLN/MYL1/MYL4/SORBS1/KCND3/PLN/ACTG2/ACTC1/ACTA2/ACTA1
REACTOME_FOXO_MEDIATED_TRANSCRIPTION	REACTOME_FOXO_MEDIATED_TRANSCRIPTION	47	0.499185	1.84205	0.000558609	0.0245133	0.0212084	1433	tags=34%, list=11%, signal=30%	GADD45A/CCNG2/DDIT3/KLF4/BTG1/BBC3/CDKN1A/BCL6/NR3C1/BCL2L11/KAT2B/SOD2/CDKN1B/FOXO3/SIRT1/NFYC
WP_EGFEGFR_SIGNALING_PATHWAY	WP_EGFEGFR_SIGNALING_PATHWAY	134	0.362064	1.63585	0.000567385	0.0245133	0.0212084	3168	tags=40%, list=25%, signal=31%	JUN/SPRY2/RPS6KA5/STXBP1/JAK2/TWIST1/FOS/MAP2K5/EGFR/PLD1/ABL1/BRAF/NCK2/ATF1/GRB10/RALA/GAB2/MAP3K3/SOS2/CBLB/PRKCI/SP1/PIAS3/PTPRR/PLCG1/VAV2/PLD2/ROCK1/EPS15L1/ATXN2/PIK3R1/EIF4EBP1/GAB1/NCK1/STMN1/STAT5A/MEF2D/PAK1/STAT5B/PRKCD/RICTOR/RAP1A/JAK1/MAP2K1/STAM/MAPK9/PLCE1/RASA1/SOS1/MAPK1/CBL/MAP3K4/EPS8/TNK2
PID_CIRCADIAN_PATHWAY	PID_CIRCADIAN_PATHWAY	14	0.72306	1.97042	0.000604211	0.0245417	0.0212329	1718	tags=50%, list=14%, signal=43%	NR1D1/PER1/CRY2/BHLHE40/ARNTL/NPAS2/CHEK1
PID_HES_HEY_PATHWAY	PID_HES_HEY_PATHWAY	39	0.51283	1.80803	0.000586742	0.0245417	0.0212329	2204	tags=46%, list=17%, signal=38%	HEY1/HES1/TLE1/JAK2/TWIST1/MAML2/NOTCH1/HEY2/CDKN1B/RUNX2/RB1/RCAN1/NCOA1/GATA4/SPEN/CREBBP/KDM1A/RBPJ
REACTOME_RAC1_GTPASE_CYCLE	REACTOME_RAC1_GTPASE_CYCLE	133	0.360123	1.62926	0.000602499	0.0245417	0.0212329	3572	tags=44%, list=28%, signal=32%	ARHGAP26/ARHGAP24/ARHGAP44/NISCH/DOCK4/JAG1/PLD1/ARHGAP10/ARHGAP25/ARHGAP17/ARHGAP5/WIPF1/SRGAP2/GNA13/DOCK9/MPP7/DOCK7/ARHGAP42/SOS2/ARHGEF7/CDC42EP4/BAIAP2L1/EPHA2/RASGRF2/VAV2/DOCK11/PLD2/EMD/ARHGEF18/KTN1/ABL2/NHS/PIK3R1/WASL/TAOK3/ARHGEF5/ARHGAP22/DOCK6/SYDE2/CHN1/FAM13B/PAK1/PKN2/ARHGAP21/ARAP1/BCR/AMIGO2/SOS1/FARP1/PAK2/NCKAP1/FERMT2/IQGAP3/IQGAP1/OPHN1/PIK3CA/SRGAP1/ARHGAP29/PLEKHG3
REACTOME_CYTOKINE_SIGNALING_IN_IMMUNE_SYSTEM	REACTOME_CYTOKINE_SIGNALING_IN_IMMUNE_SYSTEM	460	0.261724	1.36254	0.000614412	0.0245417	0.0212329	2805	tags=28%, list=22%, signal=22%	IRAK2/BIRC3/CISH/JUN/MAP2K6/RHOU/HERC5/MYC/LGALS9/NFKBIA/PIM1/IL7/DUSP6/DUSP4/IL15/BCL2L1/RPS6KA5/IRS2/TSLP/CDKN1A/EDA/IFIT2/STAT4/JAK2/BCL6/TWIST1/FOS/CASP1/CEBPD/IRS1/UBC/BCL2/GBP4/RIPK2/MCL1/STX1A/FYN/ATF1/MAP2K3/GRB10/BCL2L11/NFKBIB/IRF1/MT2A/HSP90AA1/ISG20/MX1/TAB2/RAPGEF1/SOD2/CDKN1B/LIFR/FOXO3/LIF/ARIH1/RALA/GAB2/NUP153/CSF1/MAP3K14/POM121/IFIT3/MAP3K3/SOS2/EIF4E3/TRIM8/PLCG1/BLNK/PTPN13/P…
KEGG_CIRCADIAN_RHYTHM_MAMMAL	KEGG_CIRCADIAN_RHYTHM_MAMMAL	12	0.755922	1.97051	0.000643424	0.0251779	0.0217833	1638	tags=58%, list=13%, signal=51%	NR1D1/PER1/CRY2/BHLHE40/ARNTL/NPAS2/BHLHE41
BIOCARTA_PPARA_PATHWAY	BIOCARTA_PPARA_PATHWAY	41	0.530298	1.90464	0.000654126	0.0251779	0.0217833	2561	tags=49%, list=20%, signal=39%	DUSP1/JUN/MYC/NFKBIA/NR1H3/PRKACB/PRKAR2B/HSP90AA1/RB1/SP1/RXRA/NCOA1/PTGS2/PIK3R1/CREBBP/NRIP1/STAT5A/NCOR1/RELA/STAT5B
REACTOME_MYD88_INDEPENDENT_TLR4_CASCADE	REACTOME_MYD88_INDEPENDENT_TLR4_CASCADE	94	0.398313	1.70424	0.000684229	0.0258663	0.0223789	3610	tags=48%, list=29%, signal=34%	IRAK2/BIRC3/JUN/MAP2K6/NFKBIA/DUSP6/DUSP4/RPS6KA5/FOS/UBC/RIPK2/ATF1/MAP2K3/NFKBIB/TAB2/USP14/TIFA/NOD1/N4BP1/IRF3/NFKB1/PPP2R5D/UBE2D1/TRAF6/MAPKAPK2/RELA/UBE2D2/TAB3/PPP2CB/NKIRAS1/MAP2K1/MAP3K8/MAPK9/PPP2CA/FBXW11/MAPK1/ATF2/TLR4/APP/CUL1/ALPK1/MAP2K4/TANK/MAP3K7/MAPK14
REACTOME_O_GLYCOSYLATION_OF_TSR_DOMAIN_CONTAINING_PROTEINS	REACTOME_O_GLYCOSYLATION_OF_TSR_DOMAIN_CONTAINING_PROTEINS	23	-0.644447	-1.93481	0.000709303	0.0258895	0.022399	1971	tags=52%, list=16%, signal=44%	ADAMTS4/ADAMTS7/ADAMTS10/ADAMTS12/SEMA5A/SPON2/SEMA5B/ADAMTSL3/SPON1/B3GLCT/THSD1/THBS1
PID_INTEGRIN1_PATHWAY	PID_INTEGRIN1_PATHWAY	57	-0.507734	-1.83391	0.00070204	0.0258895	0.022399	1997	tags=39%, list=16%, signal=33%	ITGA8/ITGA7/COL3A1/ITGA4/COL5A1/MDK/ITGB1/COL4A5/LAMA5/VTN/NPNT/CSPG4/ITGA6/ITGA10/ITGA3/COL1A2/VCAM1/CD14/COL4A3/THBS1/TGM2/COL1A1
PID_P38_ALPHA_BETA_DOWNSTREAM_PATHWAY	PID_P38_ALPHA_BETA_DOWNSTREAM_PATHWAY	34	0.557553	1.90974	0.00082989	0.0286352	0.0247745	2388	tags=44%, list=19%, signal=36%	JUN/DDIT3/RPS6KA5/CSNK2A2/MITF/ATF1/CEBPB/HBP1/CSNK2A1/PTGS2/PLA2G4A/EIF4EBP1/SLC9A1/GDI1/MAPKAPK2
WP_MECHANOREGULATION_AND_PATHOLOGY_OF_YAPTAZ_VIA_HIPPO_AND_NONHIPPO_MECHANISMS	WP_MECHANOREGULATION_AND_PATHOLOGY_OF_YAPTAZ_VIA_HIPPO_AND_NONHIPPO_MECHANISMS	33	-0.579134	-1.87454	0.000819117	0.0286352	0.0247745	992	tags=24%, list=8%, signal=22%	NF2/CTNNB1/ACTB/ACTG2/TEAD2/ACTC1/ACTA2/ACTA1
PID_TAP63_PATHWAY	PID_TAP63_PATHWAY	45	0.499045	1.8283	0.000818284	0.0286352	0.0247745	2659	tags=47%, list=21%, signal=37%	GDF15/GADD45A/BBC3/CDKN1A/JAG1/ABL1/CABLES1/SPATA18/HBP1/SP1/FLOT2/ADA/FDXR/SSRP1/DST/PERP/TRAF4/PML/PRKCD/YWHAQ/VDR
REACTOME_PHOSPHOLIPID_METABOLISM	REACTOME_PHOSPHOLIPID_METABOLISM	143	0.347036	1.58176	0.000838631	0.0286352	0.0247745	3187	tags=35%, list=25%, signal=26%	GPCPD1/CSNK2A2/PLA2G6/INPP5E/INPP5F/PNPLA2/PLD1/GDPD5/CHPT1/PLEKHA5/LPCAT4/GPD2/PNPLA7/CHKA/PI4K2B/RAB14/CSNK2A1/MTMR10/PTPN13/PIK3CD/MTMR3/OSBPL10/PLA2G5/PLA2G4A/PLD2/SLC44A2/PTDSS1/PIKFYVE/PIK3CB/PIK3R1/GDPD1/OSBPL8/PLA2G12A/MTMR4/GPAT3/PNPLA3/SBF2/ACP6/LIPH/OSBPL5/LPIN1/ABHD3/MTMR14/MTMR6/PIP4K2C/PLD6/DDHD1/GPAM/PIK3C2A/AGPAT4
REACTOME_RUNX3_REGULATES_NOTCH_SIGNALING	REACTOME_RUNX3_REGULATES_NOTCH_SIGNALING	13	0.73464	1.94513	0.000858698	0.0286746	0.0248086	2627	tags=77%, list=21%, signal=61%	HES1/JAG1/MAML2/NOTCH1/KAT2B/MAMLD1/CREBBP/KAT2A/RBPJ/SNW1
REACTOME_DISEASES_OF_GLYCOSYLATION	REACTOME_DISEASES_OF_GLYCOSYLATION	101	-0.430282	-1.70345	0.000866874	0.0286746	0.0248086	3103	tags=44%, list=24%, signal=33%	OGN/DCN/SDC2/SDC3/MGAT2/RFT1/EXT2/C1GALT1C1/SDC1/AGRN/CTSA/DHDDS/LUM/B4GALT1/DPM2/SLC26A2/ADAMTS4/MOGS/ALG13/MPDU1/ALG14/CSPG4/ALG8/ADAMTS7/PRELP/ADAMTS10/ADAMTS12/SEMA5A/SPON2/MUC1/CHST14/SEMA5B/B3GAT3/PMM2/ADAMTSL3/OMD/SPON1/ALG1/B3GLCT/THSD1/GALK1/THBS1/DOLK/B3GALT6
REACTOME_RESPONSE_OF_EIF2AK4_GCN2_TO_AMINO_ACID_DEFICIENCY	REACTOME_RESPONSE_OF_EIF2AK4_GCN2_TO_AMINO_ACID_DEFICIENCY	101	0.385839	1.68295	0.000956443	0.0311506	0.0269508	1298	tags=10%, list=10%, signal=9%	ATF3/DDIT3/TRIB3/ATF4/CEBPG/CEBPB/RPS17/RPS2/RPL3L/RPL39L
REACTOME_PERK_REGULATES_GENE_EXPRESSION	REACTOME_PERK_REGULATES_GENE_EXPRESSION	30	0.572928	1.91226	0.000983279	0.0312263	0.0270162	2644	tags=40%, list=21%, signal=32%	ATF3/DDIT3/ATF4/CEBPG/CEBPB/NFYC/EXOSC5/EIF2AK3/HERPUD1/DIS3/EIF2S2/HSPA5
REACTOME_NUCLEAR_RECEPTOR_TRANSCRIPTION_PATHWAY	REACTOME_NUCLEAR_RECEPTOR_TRANSCRIPTION_PATHWAY	34	0.552066	1.89095	0.000992384	0.0312263	0.0270162	1806	tags=41%, list=14%, signal=35%	NR1D1/NR4A3/NR4A1/NR3C2/NR1D2/PPARG/NR3C1/RARG/THRA/NR1H3/RXRA/NR2C2AP/PPARD/RORA
REACTOME_TOLL_LIKE_RECEPTOR_9_TLR9_CASCADE	REACTOME_TOLL_LIKE_RECEPTOR_9_TLR9_CASCADE	91	0.389276	1.65743	0.00100302	0.0312263	0.0270162	3406	tags=43%, list=27%, signal=32%	IRAK2/JUN/MAP2K6/NFKBIA/DUSP6/DUSP4/RPS6KA5/FOS/UBC/RIPK2/ATF1/MAP2K3/NFKBIB/TAB2/PELI1/USP14/TIFA/NOD1/N4BP1/NFKB1/PPP2R5D/TRAF6/MAPKAPK2/RELA/TAB3/PPP2CB/NKIRAS1/MAP2K1/MAP3K8/MAPK9/PPP2CA/FBXW11/MAPK1/ATF2/TLR4/APP/CUL1/ALPK1/MAP2K4
REACTOME_NF_KB_IS_ACTIVATED_AND_SIGNALS_SURVIVAL	REACTOME_NF_KB_IS_ACTIVATED_AND_SIGNALS_SURVIVAL	13	0.72814	1.92792	0.00109935	0.0326238	0.0282254	2514	tags=62%, list=20%, signal=49%	NFKBIA/NGF/UBC/NGFR/SQSTM1/NFKB1/TRAF6/RELA
WP_AEROBIC_GLYCOLYSIS	WP_AEROBIC_GLYCOLYSIS	12	-0.750853	-1.90286	0.00112576	0.0326238	0.0282254	2772	tags=83%, list=22%, signal=65%	GPI/ALDOA/GAPDH/SLC2A1/PGAM2/ENO1/PKM/TPI1/LDHA/PGK1
REACTOME_ATF4_ACTIVATES_GENES_IN_RESPONSE_TO_ENDOPLASMIC_RETICULUM_STRESS	REACTOME_ATF4_ACTIVATES_GENES_IN_RESPONSE_TO_ENDOPLASMIC_RETICULUM_STRESS	25	0.596223	1.88203	0.00113773	0.0326238	0.0282254	2310	tags=36%, list=18%, signal=29%	ATF3/DDIT3/ATF4/CEBPG/CEBPB/NFYC/EXOSC5/HERPUD1/DIS3
WP_SPINAL_CORD_INJURY	WP_SPINAL_CORD_INJURY	75	0.416553	1.70312	0.00114037	0.0326238	0.0282254	2241	tags=39%, list=18%, signal=32%	NR4A1/GADD45A/MYC/GDNF/PLA2G6/BDNF/FOS/EGFR/MBP/NGFR/C5/ZFP36/CDKN1B/ROCK2/LTB4R/FOXO3/LGALS3/RB1/SOX9/PLA2G5/PTGS2/VIM/ICAM1/RGMA/CHST11/TNFSF13B/RTN4/XYLT1/CDK1
REACTOME_RESPIRATORY_ELECTRON_TRANSPORT	REACTOME_RESPIRATORY_ELECTRON_TRANSPORT	100	-0.427126	-1.68343	0.00107655	0.0326238	0.0282254	4225	tags=41%, list=33%, signal=28%	COX8A/SDHD/COX6C/NDUFV2/NDUFA1/NDUFA9/NDUFB3/COQ10A/TIMMDC1/UQCRQ/NDUFC2/COX19/NDUFB8/NDUFS8/COX18/ACAD9/UQCR11/NDUFB2/NUBPL/COQ10B/NDUFA11/NDUFA4/NDUFA5/NDUFB7/NDUFAF3/NDUFB6/CYCS/NDUFS1/SCO1/NDUFA13/SDHC/ND2/COX20/ND1/ND4/COX1/COX3/CYTB/ND3/ND6/COX2
REACTOME_EXTRACELLULAR_MATRIX_ORGANIZATION	REACTOME_EXTRACELLULAR_MATRIX_ORGANIZATION	199	-0.352278	-1.53056	0.0011039	0.0326238	0.0282254	3211	tags=37%, list=25%, signal=28%	COL27A1/ACTN1/TRAPPC4/DCN/ADAM12/FBLN2/SDC2/SDC3/PPIB/ASPN/ITGA8/BSG/PLOD2/ITGA7/A2M/COL3A1/COL21A1/COL12A1/PRKCA/SDC1/MFAP3/MFAP4/AGRN/ITGA4/ADAM19/COLGALT1/SPARC/LUM/SERPINH1/MMP1/CASP3/NID2/COL5A1/ADAMTS4/LTBP4/ITGB1/COL4A5/LAMA5/VTN/SERPINE1/BMP4/TIMP1/ITGA6/PTPRS/SCUBE3/CAPN13/MMP19/HAPLN1/P4HA1/BMP1/ITGA10/P3H1/ITGA3/LOXL1/PDGFA/TGFB3/COL1A2/VCAM1/TGFB1/MFAP2/PLEC/LTBP3/COL9A2/FBN2/ADAM10/L…
REACTOME_P75NTR_SIGNALS_VIA_NF_KB	REACTOME_P75NTR_SIGNALS_VIA_NF_KB	16	0.689673	1.98893	0.00116471	0.0328759	0.0284435	2514	tags=62%, list=20%, signal=50%	NFKBIA/NGF/UBC/NGFR/RIPK2/PRKCI/SQSTM1/NFKB1/TRAF6/RELA
KEGG_PRIMARY_IMMUNODEFICIENCY	KEGG_PRIMARY_IMMUNODEFICIENCY	11	-0.76119	-1.86809	0.00118324	0.0329595	0.0285158	486	tags=45%, list=4%, signal=44%	CIITA/JAK3/IKBKG/RFXAP/RFX5
REACTOME_RESPIRATORY_ELECTRON_TRANSPORT_ATP_SYNTHESIS_BY_CHEMIOSMOTIC_COUPLING_AND_HEAT_PRODUCTION_BY_UNCOUPLING_PROTEINS	REACTOME_RESPIRATORY_ELECTRON_TRANSPORT_ATP_SYNTHESIS_BY_CHEMIOSMOTIC_COUPLING_AND_HEAT_PRODUCTION_BY_UNCOUPLING_PROTEINS	107	-0.414756	-1.659	0.00126336	0.0347343	0.0300513	4063	tags=40%, list=32%, signal=28%	COX6C/NDUFV2/NDUFA1/NDUFA9/SLC25A14/NDUFB3/COQ10A/TIMMDC1/UQCRQ/NDUFC2/COX19/NDUFB8/NDUFS8/COX18/ACAD9/UQCR11/SLC25A27/NDUFB2/NUBPL/COQ10B/NDUFA11/NDUFA4/NDUFA5/NDUFB7/NDUFAF3/NDUFB6/CYCS/NDUFS1/SCO1/NDUFA13/UCP3/SDHC/ND2/COX20/ATP6/ND1/ND4/COX1/COX3/CYTB/ND3/ND6/COX2
WP_THYMIC_STROMAL_LYMPHOPOIETIN_TSLP_SIGNALING_PATHWAY	WP_THYMIC_STROMAL_LYMPHOPOIETIN_TSLP_SIGNALING_PATHWAY	38	0.514257	1.7998	0.00129782	0.0347783	0.0300894	2998	tags=45%, list=24%, signal=34%	CISH/MYC/NFKBIA/TSLP/STAT4/JAK2/FYN/GAB2/EIF4EBP1/NFKB1/STAT5A/RELA/STAT5B/JAK1/MAP2K1/MAPK9/MAPK1
WP_MALIGNANT_PLEURAL_MESOTHELIOMA	WP_MALIGNANT_PLEURAL_MESOTHELIOMA	308	0.278475	1.40542	0.00129653	0.0347783	0.0300894	2583	tags=29%, list=20%, signal=23%	RASSF5/KIT/JUN/ATF3/MAP2K6/SLC3A2/DKK1/DDIT3/MYC/LGALS9/CTNNA3/MAP3K5/NGF/FRAT2/RPS6KA5/TCF7/CSNK2A2/MAP3K10/FRAT1/BBC3/CDKN1A/KITLG/BDNF/TNIK/AXIN1/CD274/MAP2K5/EGFR/CASP1/MKNK2/NGFR/NTF3/BCL2/MCL1/MAP2K3/MINK1/SUZ12/FOSL1/PGF/CCND3/PLCB4/MAP4K4/SAV1/CSF1/SETD2/SETD5/RB1CC1/MAP3K3/AMOT/SERPINF1/EFNA3/CSNK2A1/SP1/LAMA3/LATS1/PIK3CD/EPHA2/SOX17/LATS2/RYK/FGF5/SETDB1/KDM6A/FGF2/PIK3CB/RASSF4/WNT5B/…
WP_GPR143_IN_MELANOCYTES_AND_RETINAL_PIGMENT_EPITHELIUM_CELLS	WP_GPR143_IN_MELANOCYTES_AND_RETINAL_PIGMENT_EPITHELIUM_CELLS	19	0.642139	1.93229	0.00135389	0.0358273	0.0309969	2497	tags=53%, list=20%, signal=42%	ARRB2/MITF/MC1R/PRKACB/PLCB4/PLCB1/ADCY4/SERPINF1/ADCY9/PMEL
WP_GLUCOCORTICOID_RECEPTOR_PATHWAY	WP_GLUCOCORTICOID_RECEPTOR_PATHWAY	51	0.481308	1.82053	0.0014114	0.0368881	0.0319147	1824	tags=37%, list=14%, signal=32%	PDE4B/BIRC3/JUN/TGFBR3/ARL5B/TSC22D3/BHLHE40/CPEB4/ACKR3/SLC19A2/NR3C1/EPB41L4B/HSP90AA1/SERTAD2/RXRA/TNFAIP3/PTGS2/KTN1/RGS2
REACTOME_CROSSLINKING_OF_COLLAGEN_FIBRILS	REACTOME_CROSSLINKING_OF_COLLAGEN_FIBRILS	15	-0.698655	-1.87705	0.00163055	0.0415888	0.0359816	1855	tags=47%, list=15%, signal=40%	COL4A5/BMP1/LOXL1/COL1A2/LOXL4/COL4A3/COL1A1
WP_PHOTODYNAMIC_THERAPYINDUCED_AP1_SURVIVAL_SIGNALING	WP_PHOTODYNAMIC_THERAPYINDUCED_AP1_SURVIVAL_SIGNALING	45	0.482908	1.76918	0.00162132	0.0415888	0.0359816	1275	tags=31%, list=10%, signal=28%	JUN/MAP2K6/MAP3K5/BCL2L1/CDKN1A/FOS/EGFR/BCL2/MCL1/MAP2K3/BCL2L11/HSP90AA1/NFE2L2/RB1
PID_RB_1PATHWAY	PID_RB_1PATHWAY	50	0.453393	1.70368	0.00171601	0.0432475	0.0374167	2302	tags=36%, list=18%, signal=30%	JUN/CDKN1A/MITF/PPARG/CEBPD/ABL1/CBX4/CEBPB/CCND3/CDKN1B/TGFB2/RUNX2/RB1/SIRT1/CDK6/TAF1/CREBBP/CCNE1
REACTOME_REGULATION_OF_GENE_EXPRESSION_IN_LATE_STAGE_BRANCHING_MORPHOGENESIS_PANCREATIC_BUD_PRECURSOR_CELLS	REACTOME_REGULATION_OF_GENE_EXPRESSION_IN_LATE_STAGE_BRANCHING_MORPHOGENESIS_PANCREATIC_BUD_PRECURSOR_CELLS	12	0.725846	1.89211	0.00179786	0.0447772	0.0387402	2627	tags=75%, list=21%, signal=60%	HES1/MAML2/NOTCH1/KAT2B/MAMLD1/CREBBP/KAT2A/RBPJ/SNW1
REACTOME_FOXO_MEDIATED_TRANSCRIPTION_OF_CELL_CYCLE_GENES	REACTOME_FOXO_MEDIATED_TRANSCRIPTION_OF_CELL_CYCLE_GENES	14	0.687881	1.87455	0.00182704	0.0449749	0.0389113	973	tags=50%, list=8%, signal=46%	GADD45A/CCNG2/KLF4/BTG1/CDKN1A/CDKN1B/FOXO3
WP_TP53_NETWORK	WP_TP53_NETWORK	16	0.673124	1.9412	0.00184856	0.0449817	0.0389171	669	tags=38%, list=5%, signal=36%	GADD45A/MYC/BBC3/CDKN1A/ABL1/BCL2
WP_MODULATORS_OF_TCR_SIGNALING_AND_T_CELL_ACTIVATION	WP_MODULATORS_OF_TCR_SIGNALING_AND_T_CELL_ACTIVATION	35	0.527846	1.81856	0.00203342	0.0489176	0.0423224	2734	tags=54%, list=22%, signal=43%	NFKBIA/ZFP36L1/CDKN1B/GNA13/MAP3K14/CBLB/PLCG1/MALT1/RASA2/TNFAIP3/PIK3R1/NFKB1/TRAF6/NDUFB10/MEF2D/RPRD1B/RELA/PCBP2/MAP3K8
REACTOME_INTEGRIN_CELL_SURFACE_INTERACTIONS	REACTOME_INTEGRIN_CELL_SURFACE_INTERACTIONS	55	-0.484951	-1.74224	0.00215319	0.0512169	0.0443117	2948	tags=36%, list=23%, signal=28%	ITGA8/BSG/ITGA7/COL3A1/AGRN/ITGA4/LUM/COL5A1/ITGB1/COL4A5/VTN/ITGA6/ITGA10/ITGA3/COL1A2/VCAM1/COL9A2/COL4A3/THBS1/COL1A1
PID_NEPHRIN_NEPH1_PATHWAY	PID_NEPHRIN_NEPH1_PATHWAY	24	0.572987	1.77593	0.00222492	0.052335	0.045279	2216	tags=46%, list=17%, signal=38%	JUN/ARRB2/NCK2/FYN/PRKCI/PLCG1/PIK3CD/PIK3CB/PIK3R1/WASL/NCK1
WP_OXIDATIVE_PHOSPHORYLATION	WP_OXIDATIVE_PHOSPHORYLATION	42	-0.516514	-1.75213	0.00226581	0.0527113	0.0456046	3627	tags=43%, list=29%, signal=31%	ATP6AP2/NDUFC2/NDUFB8/NDUFS8/NDUFB2/NDUFA11/NDUFA4/NDUFA5/NDUFB7/NDUFB6/NDUFS1/NDUFA4L2/ND2/ATP6/ND1/ND4/ND3/ND6
REACTOME_CHROMATIN_MODIFYING_ENZYMES	REACTOME_CHROMATIN_MODIFYING_ENZYMES	185	0.3157	1.48838	0.00230862	0.0531234	0.0459611	2530	tags=32%, list=20%, signal=26%	KDM7A/SETDB2/MTA1/KMT2A/JAK2/JADE2/BRPF1/USP22/SUZ12/PBRM1/KAT2B/NCOA2/MSL1/MRGBP/SGF29/SMARCA2/RPS2/KMT5A/SMARCC1/SETD2/TBL1X/PHF21A/SAP130/RCOR1/KDM2B/BRD1/TAF5L/NCOA1/YEATS2/BRMS1/JADE3/KAT8/TADA2B/KDM1B/ATF7IP/KAT6A/ZZZ3/MSL2/KAT7/SUPT20H/SETDB1/KDM6A/DR1/YEATS4/HDAC10/NFKB1/SUPT3H/CREBBP/KDM1A/KAT2A/PHF2/ASH1L/WDR5/EZH2/NCOR1/MEAF6/KDM5D/RELA/KAT6B/ING5
PID_HEDGEHOG_GLI_PATHWAY	PID_HEDGEHOG_GLI_PATHWAY	41	0.494127	1.77473	0.00250211	0.0569566	0.0492775	4229	tags=63%, list=33%, signal=42%	GNG2/ARRB2/XPO1/MTSS1/LGALS3/SIN3B/PTCH1/SIN3A/CREBBP/STK36/SUFU/IFT172/GNAI1/PRKCD/MAP2K1/CSNK1A1/FBXW11/CSNK1G1/SAP30/GSK3B/RAB23/PIAS1/CSNK1G3/SMO/GLI3/HDAC2
WP_CORI_CYCLE	WP_CORI_CYCLE	13	-0.695555	-1.81689	0.00263012	0.0592337	0.0512476	2772	tags=69%, list=22%, signal=54%	GPI/ALDOA/GAPDH/SLC2A1/PGAM1/TPI1/LDHA/PGK1/SLC2A4
WP_CORTICOTROPINRELEASING_HORMONE_SIGNALING_PATHWAY	WP_CORTICOTROPINRELEASING_HORMONE_SIGNALING_PATHWAY	65	0.420513	1.67563	0.00288998	0.0644009	0.0557182	3067	tags=42%, list=24%, signal=32%	NR4A1/TBX19/ERN1/NFKBIA/MAP3K5/ARRB2/FOS/BRAF/BCL2/HSP90AA1/FOSL1/NCOA2/PRKCI/SP1/PLCG1/TFAP2A/NFKB1/GNAI1/RELA/PRKCD/MAP2K1/NR4A2/MAPK9/GNB2/MAPK1/GNAQ/TLR4
PID_IL12_2PATHWAY	PID_IL12_2PATHWAY	26	0.547028	1.73539	0.00298144	0.065747	0.0568828	2514	tags=42%, list=20%, signal=34%	MAP2K6/STAT4/JAK2/FOS/RIPK2/MAP2K3/HLX/NFKB1/PPP3CB/STAT5A/RELA
REACTOME_MAPK_TARGETS_NUCLEAR_EVENTS_MEDIATED_BY_MAP_KINASES	REACTOME_MAPK_TARGETS_NUCLEAR_EVENTS_MEDIATED_BY_MAP_KINASES	28	0.528054	1.72702	0.00309403	0.0665287	0.0575591	3033	tags=46%, list=24%, signal=35%	JUN/DUSP6/DUSP4/RPS6KA5/FOS/ATF1/PPP2R5D/MAPKAPK2/PPP2CB/MAPK9/PPP2CA/MAPK1/ATF2
WP_RAS_SIGNALING	WP_RAS_SIGNALING	117	0.354579	1.58007	0.00306159	0.0665287	0.0575591	3004	tags=39%, list=24%, signal=30%	RASSF5/KIT/GNG2/ETS1/CALML4/BCL2L1/PLA2G6/EGFR/RRAS2/PLD1/KSR1/ABL1/NGFR/GRIN2B/PRKACB/ETS2/RALA/GAB2/BRAP/SOS2/RASA3/PLCG1/PIK3CD/RASA2/EPHA2/RASGRF2/PLA2G5/PLA2G4A/PLD2/ABL2/PIK3CB/PIK3R1/NFKB1/PLA2G12A/GAB1/RELA/PAK1/RAP1A/MAP2K1/MAPK9/PLCE1/GNB2/RASA1/SOS1/MAPK1/PAK2
NABA_MATRISOME_ASSOCIATED	NABA_MATRISOME_ASSOCIATED	284	-0.31792	-1.42605	0.00311117	0.0665287	0.0575591	2885	tags=36%, list=23%, signal=29%	PLOD2/MEGF9/INHBA/A2M/SERPINE3/AGT/NRG1/CTSF/ANXA6/HCFC1/CX3CL1/FGF7/SDC1/CLEC11A/FGF11/EGFL7/LEP/ADAM19/TNFSF4/CTSA/IGF1/S100A11/GDF11/PLXNB1/VEGFC/FGF14/ANXA5/IL16/SERPINH1/MMP1/PF4/S100A2/SEMA3A/TNFSF15/GDF6/MDK/ADAMTS4/PLXND1/TDGF1/SERPINE1/BMP4/CSPG4/TIMP1/ADAMTS7/TIMP3/ANXA2/HHIP/FSTL3/ADAMTS10/S100A10/PDGFC/FAM20C/CCL11/SERPINB9/ANGPT2/ADAMTS12/SCUBE3/MMP19/SEMA4F/P4HA1/HYAL2/SEMA5A/BMP1/P…
REACTOME_FORMATION_OF_THE_CORNIFIED_ENVELOPE	REACTOME_FORMATION_OF_THE_CORNIFIED_ENVELOPE	23	-0.613946	-1.84323	0.00318191	0.066694	0.0577021	1181	tags=26%, list=9%, signal=24%	PRSS8/KRT17/CAPN1/KRT18/LIPJ/PCSK6
REACTOME_KERATINIZATION	REACTOME_KERATINIZATION	23	-0.613946	-1.84323	0.00318191	0.066694	0.0577021	1181	tags=26%, list=9%, signal=24%	PRSS8/KRT17/CAPN1/KRT18/LIPJ/PCSK6
REACTOME_TRANSCRIPTIONAL_REGULATION_BY_RUNX2	REACTOME_TRANSCRIPTIONAL_REGULATION_BY_RUNX2	101	0.363231	1.58434	0.00321522	0.0667315	0.0577345	1359	tags=17%, list=11%, signal=15%	HEY1/BMP2/HES1/TWIST2/CDKN1A/PPARGC1B/TWIST1/NR3C1/PPM1D/UBC/ABL1/ZNF521/HEY2/LGALS3/RUNX2/RB1/SOX9
PID_EPO_PATHWAY	PID_EPO_PATHWAY	26	0.542478	1.72096	0.00338494	0.069572	0.060192	3068	tags=58%, list=24%, signal=44%	BCL2L1/IRS2/JAK2/BCL2/RAPGEF1/PLCG1/VAV2/PIK3R1/NFKB1/GAB1/STAT5A/STAT5B/RAP1A/SOS1/CBL
WP_VEGFAVEGFR2_SIGNALING_PATHWAY	WP_VEGFAVEGFR2_SIGNALING_PATHWAY	366	0.255093	1.30347	0.0034275	0.0697693	0.0603628	3068	tags=28%, list=24%, signal=22%	NR4A3/BMP2/NR4A1/TMOD1/JUN/MAP2K6/DKK1/ERN1/NFKBIA/ETS1/SLC25A25/MAP3K5/BCL2L1/RPS6KA5/FAF1/ARRB2/ARMCX1/ATF4/JAG1/DUSP5/ACKR3/DHX36/ABL1/BCL2/FYN/MAP2K3/GRB10/PRKCE/SIAH2/LRRFIP2/HSP90AA1/PGF/RAPGEF1/SOD2/ROCK2/FOXO3/GATA2/SMARCA2/ACACB/RCAN2/AMOT/PRKCI/HLX/RCAN1/TFCP2/PLCG1/FAM120A/ADAMTS9/LDB2/EPHA2/EIF2AK3/PLA2G5/EPB41/PTGS2/VAV2/PLA2G4A/ROCK1/FHL2/ICAM1/HERPUD1/IER5/PIK3R1/NFKB1/CREBBP/GAB1/…
REACTOME_GLUCONEOGENESIS	REACTOME_GLUCONEOGENESIS	24	-0.602547	-1.84631	0.00353463	0.0700891	0.0606395	3371	tags=50%, list=27%, signal=37%	MDH1/G6PC3/GPI/ALDOA/GAPDH/ALDOC/PGAM2/ENO1/PGAM1/TPI1/PC/PGK1
REACTOME_BMAL1_CLOCK_NPAS2_ACTIVATES_CIRCADIAN_GENE_EXPRESSION	REACTOME_BMAL1_CLOCK_NPAS2_ACTIVATES_CIRCADIAN_GENE_EXPRESSION	23	0.573031	1.78314	0.00357564	0.0700891	0.0606395	1638	tags=48%, list=13%, signal=42%	KLF15/BHLHE40/DBP/NCOA2/ARNTL/NAMPT/TBL1X/RXRA/NCOA1/NPAS2/BHLHE41
REACTOME_REGULATION_OF_HSF1_MEDIATED_HEAT_SHOCK_RESPONSE	REACTOME_REGULATION_OF_HSF1_MEDIATED_HEAT_SHOCK_RESPONSE	71	0.398824	1.62067	0.00354751	0.0700891	0.0606395	2752	tags=31%, list=22%, signal=24%	HSPA6/DNAJB1/FKBP4/HSF1/HSPA4L/HSPH1/BAG1/NUP153/DEDD2/POM121/HSPB2/SIRT1/BAG3/DNAJC2/NUP62/RANBP2/MAPKAPK2/BAG2/NUP98/HSPA9/HSPA5/RPA1
REACTOME_RHO_GTPASE_CYCLE	REACTOME_RHO_GTPASE_CYCLE	351	0.255044	1.29128	0.00351509	0.0700891	0.0606395	3104	tags=31%, list=25%, signal=24%	RHOU/ARHGAP26/ARHGAP24/RND3/ARHGAP44/NISCH/DOCK4/WDR81/JAG1/RRAS2/TJP2/PLD1/FRS3/ARHGAP10/NCK2/RHPN2/ARHGAP25/ARHGAP17/HSP90AA1/ARHGAP5/ALDH3A2/WIPF1/RAPGEF1/SRGAP2/ROCK2/SLK/GNA13/WDR91/DOCK9/TRIP10/ARHGEF2/KCTD3/MPP7/SOWAHC/RHOG/DOCK7/ARHGAP42/FMNL2/CPNE8/FILIP1/RBBP6/SOS2/ARHGEF7/ITSN2/SH3RF1/PHIP/CDC42EP4/ARHGEF28/FLOT2/PTPN13/BASP1/BAIAP2L1/EPHA2/RASGRF2/VAV2/DOCK11/PLD2/ROCK1/FAM135A/EMD/AR…
WP_BREAST_CANCER_PATHWAY	WP_BREAST_CANCER_PATHWAY	105	0.359884	1.568	0.00364694	0.070831	0.0612813	2049	tags=28%, list=16%, signal=23%	KIT/HEY1/JUN/GADD45A/MYC/HES1/FRAT2/TCF7/CSNK2A2/FRAT1/CDKN1A/AXIN1/FOS/EGFR/NOTCH1/BRAF/HEY2/SOS2/RB1/AXIN2/CSNK2A1/SP1/NCOA1/PIK3CD/FGF5/FGF2/WNT5B/PIK3R1/CDK6
WP_ANDROGEN_RECEPTOR_SIGNALING_PATHWAY	WP_ANDROGEN_RECEPTOR_SIGNALING_PATHWAY	80	0.390504	1.61139	0.00369064	0.071028	0.0614518	2514	tags=38%, list=20%, signal=30%	JUN/FKBP4/TGIF1/CDKN1A/EGFR/BAG1/RAD9A/ZNF318/KAT2B/NCOA2/ROCK2/RUNX2/PATZ1/RB1/SP1/SIRT1/PIAS3/ETV5/NCOA1/SIN3A/ROCK1/KAT7/FHL2/PIK3R1/UBE3A/CREBBP/KDM1A/CCNE1/NCOR1/RELA
WP_IL1_SIGNALING_PATHWAY	WP_IL1_SIGNALING_PATHWAY	51	0.45112	1.70634	0.00375806	0.071034	0.061457	3033	tags=47%, list=24%, signal=36%	IRAK2/JUN/MAP2K6/NFKBIA/MAP2K3/NFKBIB/TAB2/MAP3K14/MAP3K3/HSPB2/PLCG1/PELI1/TOLLIP/SQSTM1/PIK3R1/NFKB1/TRAF6/MAPKAPK2/RELA/TAB3/MAP2K1/MAPK9/MAPK1/ATF2
REACTOME_SENESCENCE_ASSOCIATED_SECRETORY_PHENOTYPE_SASP	REACTOME_SENESCENCE_ASSOCIATED_SECRETORY_PHENOTYPE_SASP	46	0.462884	1.69658	0.0037377	0.071034	0.061457	2748	tags=37%, list=22%, signal=29%	JUN/CDKN2D/CDKN1A/FOS/UBC/UBE2S/CEBPB/CDKN1B/FZR1/CDKN2C/CDK6/NFKB1/ANAPC10/UBE2D1/CDC16/RELA/ANAPC1
BIOCARTA_PRION_PATHWAY	BIOCARTA_PRION_PATHWAY	11	0.709913	1.82705	0.00384572	0.0710625	0.0614816	2644	tags=55%, list=21%, signal=43%	DNAJB1/BCL2/NFE2L2/APLP1/LAMB1/HSPA5
WP_VITAMIN_DSENSITIVE_CALCIUM_SIGNALING_IN_DEPRESSION	WP_VITAMIN_DSENSITIVE_CALCIUM_SIGNALING_IN_DEPRESSION	20	0.59453	1.80884	0.00389384	0.0710625	0.0614816	2839	tags=45%, list=22%, signal=35%	BCL2/GRIN2B/NFE2L2/RXRA/KDM1B/KDM1A/ITPR2/VDR/G6PD
KEGG_CARDIAC_MUSCLE_CONTRACTION	KEGG_CARDIAC_MUSCLE_CONTRACTION	49	-0.493481	-1.73731	0.00388419	0.0710625	0.0614816	2157	tags=27%, list=17%, signal=22%	TPM4/TPM2/ATP1B1/TPM3/TPM1/CACNG8/TNNT2/MYL3/COX1/COX3/CYTB/ACTC1/COX2
KEGG_PATHWAYS_IN_CANCER	KEGG_PATHWAYS_IN_CANCER	238	0.284651	1.38814	0.0038738	0.0710625	0.0614816	2561	tags=27%, list=20%, signal=22%	RASSF5/KIT/BMP2/BIRC3/JUN/MYC/NFKBIA/CTNNA3/ETS1/BCL2L1/TCF7/CDKN1A/KITLG/MITF/PPARG/CCDC6/AXIN1/FOS/EGFR/PLD1/ABL1/BRAF/BCL2/HSP90AA1/PGF/CDKN1B/RALA/TGFB2/SOS2/RB1/AXIN2/CBLB/PIAS3/RXRA/LAMA3/PLCG1/PIK3CD/PTCH1/PTGS2/PPARD/FGF5/FGF2/PIK3CB/WNT5B/MSH3/PIK3R1/CDK6/TRAF4/NFKB1/XIAP/FLT3LG/CREBBP/DVL1/CCNE1/STK36/TRAF6/STAT5A/PML/CKS1B/SUFU/DAPK1/RELA/LAMB1/STAT5B
KEGG_GLYCOSYLPHOSPHATIDYLINOSITOL_GPI_ANCHOR_BIOSYNTHESIS	KEGG_GLYCOSYLPHOSPHATIDYLINOSITOL_GPI_ANCHOR_BIOSYNTHESIS	23	-0.603062	-1.81056	0.00397716	0.0714903	0.0618517	2497	tags=39%, list=20%, signal=31%	PIGN/DPM2/PIGL/PIGH/PIGO/PIGA/GPAA1/PIGM/GPLD1
PID_SMAD2_3NUCLEAR_PATHWAY	PID_SMAD2_3NUCLEAR_PATHWAY	67	0.403336	1.61016	0.00398482	0.0714903	0.0618517	2190	tags=33%, list=17%, signal=27%	JUN/ATF3/MYC/TGIF1/CDKN1A/FOS/NR3C1/CEBPB/KAT2B/NCOA2/FOXO3/RUNX2/RBL1/SP1/PIAS3/NCOA1/SIN3B/SIN3A/NKX2-5/SP3/CREBBP/KAT2A
REACTOME_RHO_GTPASES_ACTIVATE_PAKS	REACTOME_RHO_GTPASES_ACTIVATE_PAKS	18	-0.651395	-1.83395	0.00406003	0.0716256	0.0619688	2302	tags=72%, list=18%, signal=59%	PPP1CB/CALM1/CDC42/FLNA/MYH9/MYL12B/MYL9/MYLK/NF2/MYL6/CTTN/PPP1R12B/MYH10
WP_FBXL10_ENHANCEMENT_OF_MAPERK_SIGNALING_IN_DIFFUSE_LARGE_BCELL_LYMPHOMA	WP_FBXL10_ENHANCEMENT_OF_MAPERK_SIGNALING_IN_DIFFUSE_LARGE_BCELL_LYMPHOMA	11	0.70795	1.82199	0.00405137	0.0716256	0.0619688	2998	tags=64%, list=24%, signal=49%	DUSP6/BCL6/PCGF1/SUZ12/KDM2B/EZH2/MAPK1
PID_ERBB1_DOWNSTREAM_PATHWAY	PID_ERBB1_DOWNSTREAM_PATHWAY	95	0.365296	1.57146	0.00413282	0.0723073	0.0625586	3135	tags=37%, list=25%, signal=28%	DUSP1/JUN/DUSP6/BCL2L1/RPS6KA5/FOS/MAP2K5/EGFR/PLD1/KSR1/BRAF/ATF1/ZFP36/RALA/PIK3CD/PPP2R2A/VAV2/PLD2/SMAD1/PIK3CB/PIK3R1/WASL/SLC9A1/GAB1/PRKCD/RICTOR/YWHAQ/MAP2K1/MAPK9/PPP2CA/SOS1/MAPK1/ATF2/NCKAP1/EPS8
BIOCARTA_KERATINOCYTE_PATHWAY	BIOCARTA_KERATINOCYTE_PATHWAY	37	0.48748	1.70191	0.00421112	0.0730733	0.0632213	1424	tags=35%, list=11%, signal=31%	JUN/MAP2K6/NFKBIA/ETS1/MAP3K5/FOS/EGFR/BCL2/MAP2K3/PRKCE/ETS2/MAP3K14/SP1
REACTOME_ESTROGEN_DEPENDENT_NUCLEAR_EVENTS_DOWNSTREAM_OF_ESR_MEMBRANE_SIGNALING	REACTOME_ESTROGEN_DEPENDENT_NUCLEAR_EVENTS_DOWNSTREAM_OF_ESR_MEMBRANE_SIGNALING	16	0.642986	1.85428	0.00435966	0.0750358	0.0649192	973	tags=38%, list=8%, signal=35%	XPO1/FOS/EGFR/BCL2/CDKN1B/FOXO3
REACTOME_INTERLEUKIN_17_SIGNALING	REACTOME_INTERLEUKIN_17_SIGNALING	62	0.42895	1.69303	0.00465591	0.0788525	0.0682213	3033	tags=42%, list=24%, signal=32%	IRAK2/JUN/MAP2K6/DUSP6/DUSP4/RPS6KA5/FOS/UBC/RIPK2/ATF1/MAP2K3/TAB2/NOD1/NFKB1/PPP2R5D/TRAF6/MAPKAPK2/TAB3/PPP2CB/MAP2K1/MAP3K8/MAPK9/PPP2CA/FBXW11/MAPK1/ATF2
PID_MYC_REPRESS_PATHWAY	PID_MYC_REPRESS_PATHWAY	51	0.445335	1.68446	0.00463089	0.0788525	0.0682213	1433	tags=27%, list=11%, signal=24%	GADD45A/DKK1/DDIT3/MYC/ZFP36L1/CDKN1A/TJP2/CEBPD/BCL2/CDKN1B/FOXO3/RBL1/SP1/NFYC
REACTOME_NOTCH1_INTRACELLULAR_DOMAIN_REGULATES_TRANSCRIPTION	REACTOME_NOTCH1_INTRACELLULAR_DOMAIN_REGULATES_TRANSCRIPTION	47	0.444157	1.63899	0.00482035	0.0809895	0.0700702	2920	tags=49%, list=23%, signal=38%	HEY1/MYC/HES1/TLE1/MAML2/UBC/NOTCH1/HEY2/KAT2B/MAMLD1/TBL1X/HDAC11/HDAC10/CREBBP/CDK8/KAT2A/RBPJ/TLE2/NCOR1/SNW1/NBEA/FBXW7/HDAC9
BIOCARTA_P53HYPOXIA_PATHWAY	BIOCARTA_P53HYPOXIA_PATHWAY	18	0.615245	1.84077	0.00508082	0.0840319	0.0727025	2083	tags=39%, list=16%, signal=33%	DNAJB1/GADD45A/CDKN1A/NFKBIB/HSP90AA1/FHL2/TAF1
WP_OVERLAP_BETWEEN_SIGNAL_TRANSDUCTION_PATHWAYS_CONTRIBUTING_TO_LMNA_LAMINOPATHIES	WP_OVERLAP_BETWEEN_SIGNAL_TRANSDUCTION_PATHWAYS_CONTRIBUTING_TO_LMNA_LAMINOPATHIES	45	0.454227	1.6641	0.00504173	0.0840319	0.0727025	1275	tags=33%, list=10%, signal=30%	BMP2/HES1/HMGA2/TCF7/CDKN1A/TLE1/PPARG/AXIN1/CEBPD/NOTCH1/CEBPB/KAT2B/TGFB2/RUNX2/RB1
BIOCARTA_CDMAC_PATHWAY	BIOCARTA_CDMAC_PATHWAY	12	0.686649	1.78993	0.00530896	0.0871246	0.0753782	2998	tags=75%, list=24%, signal=57%	JUN/MYC/NFKBIA/FOS/PLCB1/NFKB1/RELA/MAP2K1/MAPK1
NABA_PROTEOGLYCANS	NABA_PROTEOGLYCANS	19	-0.635556	-1.81746	0.00540636	0.0880404	0.0761705	3103	tags=63%, list=24%, signal=48%	OGN/DCN/ASPN/HAPLN3/PODN/LUM/PRELP/HAPLN1/OMD/PODNL1/CHADL/ESM1
PID_IL2_1PATHWAY	PID_IL2_1PATHWAY	42	0.460208	1.65031	0.00548849	0.0886958	0.0767375	2998	tags=52%, list=24%, signal=40%	CISH/JUN/MYC/IRS2/FOS/IRS1/BCL2/FYN/PRKCE/GAB2/PIK3R1/PPP2R5D/STAT5A/MAPKAPK2/STAT5B/JAK1/MAP2K1/STAM/MAPK9/RASA1/SOS1/MAPK1
REACTOME_SYNDECAN_INTERACTIONS	REACTOME_SYNDECAN_INTERACTIONS	25	-0.593833	-1.83066	0.00570985	0.0898385	0.0777261	3193	tags=60%, list=25%, signal=45%	ACTN1/TRAPPC4/SDC2/SDC3/COL3A1/PRKCA/SDC1/COL5A1/ITGB1/VTN/ITGA6/COL1A2/TGFB1/THBS1/COL1A1
REACTOME_METALLOTHIONEINS_BIND_METALS	REACTOME_METALLOTHIONEINS_BIND_METALS	11	0.694466	1.78729	0.00566276	0.0898385	0.0777261	2756	tags=91%, list=22%, signal=71%	MT1E/MT4/MT1B/MT1F/MT1X/MT2A/MT1A/MT1G/MT1M/MT1H
BIOCARTA_UCALPAIN_PATHWAY	BIOCARTA_UCALPAIN_PATHWAY	12	-0.700848	-1.77613	0.00585626	0.0898385	0.0777261	3193	tags=67%, list=25%, signal=50%	ACTN1/RHOA/SPTAN1/EZR/ITGB1/TLN1/CAPN1/ACTA1
REACTOME_NEGATIVE_REGULATION_OF_MAPK_PATHWAY	REACTOME_NEGATIVE_REGULATION_OF_MAPK_PATHWAY	37	0.474691	1.65726	0.00584522	0.0898385	0.0777261	2998	tags=51%, list=24%, signal=39%	DUSP1/DUSP6/DUSP4/DUSP10/DUSP5/KSR1/UBC/BRAF/BRAP/PAQR3/PPP2R5E/PPP2R5A/PPP2R5D/MARK3/DUSP16/PPP2CB/MAP2K1/PPP2CA/MAPK1
REACTOME_OXIDATIVE_STRESS_INDUCED_SENESCENCE	REACTOME_OXIDATIVE_STRESS_INDUCED_SENESCENCE	56	0.428494	1.65303	0.00567074	0.0898385	0.0777261	1039	tags=21%, list=8%, signal=20%	JUN/MAP2K6/CDKN2D/MAP3K5/TNIK/FOS/UBC/CBX4/MAP2K3/MINK1/SUZ12/MAP4K4
PID_ERA_GENOMIC_PATHWAY	PID_ERA_GENOMIC_PATHWAY	50	0.419375	1.57585	0.0057686	0.0898385	0.0777261	2458	tags=32%, list=19%, signal=26%	JUN/MYC/MTA1/LMO4/CEBPB/NCOA2/NCOA7/AXIN2/NCOA1/HSF2/PHB2/XBP1/NRIP1/STAT5A/ANP32A/NCOR1
REACTOME_HATS_ACETYLATE_HISTONES	REACTOME_HATS_ACETYLATE_HISTONES	76	0.374168	1.53003	0.00583362	0.0898385	0.0777261	2530	tags=39%, list=20%, signal=32%	JADE2/BRPF1/USP22/KAT2B/NCOA2/MSL1/MRGBP/SGF29/SAP130/BRD1/TAF5L/NCOA1/YEATS2/JADE3/KAT8/TADA2B/KAT6A/ZZZ3/MSL2/KAT7/SUPT20H/DR1/YEATS4/SUPT3H/CREBBP/KAT2A/WDR5/MEAF6/KAT6B/ING5
REACTOME_NON_INTEGRIN_MEMBRANE_ECM_INTERACTIONS	REACTOME_NON_INTEGRIN_MEMBRANE_ECM_INTERACTIONS	47	-0.473612	-1.65086	0.0059413	0.0904873	0.0782875	3193	tags=43%, list=25%, signal=32%	ACTN1/TRAPPC4/SDC2/SDC3/COL3A1/PRKCA/SDC1/AGRN/COL5A1/ITGB1/COL4A5/LAMA5/VTN/ITGA6/PDGFA/COL1A2/TGFB1/COL4A3/THBS1/COL1A1
WP_2586_ARYL_HYDROCARBON_RECEPTOR_PATHWAY	WP_2586_ARYL_HYDROCARBON_RECEPTOR_PATHWAY	36	0.482906	1.67385	0.00604561	0.0914183	0.079093	3315	tags=50%, list=26%, signal=37%	MYC/CDKN1A/KLF6/EGFR/HSP90AA1/CDKN1B/NFE2L2/NCOA7/RB1/AHR/PTGS2/NFKB1/NRIP1/RELA/MAP2K1/MAPK1/AIP/ESR1
WP_NCRNAS_INVOLVED_IN_WNT_SIGNALING_IN_HEPATOCELLULAR_CARCINOMA	WP_NCRNAS_INVOLVED_IN_WNT_SIGNALING_IN_HEPATOCELLULAR_CARCINOMA	58	0.413502	1.60432	0.00623911	0.0928902	0.0803664	2430	tags=38%, list=19%, signal=31%	JUN/DKK1/MYC/KLF4/FRAT2/TCF7/CSNK2A2/FRAT1/AXIN1/FOSL1/CCND3/SERPINF1/CSNK2A1/SOX17/ELAVL1/CTNNBIP1/RYK/WNT5B/DVL1/ROR2/EZH2/LRP6
WP_B_CELL_RECEPTOR_SIGNALING_PATHWAY	WP_B_CELL_RECEPTOR_SIGNALING_PATHWAY	67	0.393896	1.57247	0.00627458	0.0928902	0.0803664	3068	tags=45%, list=24%, signal=34%	JUN/MAP2K6/MYC/NFKBIA/ETS1/KLF11/BCL6/BRAF/FYN/RAPGEF1/GAB2/PLCG1/BLNK/MALT1/VAV2/GTF2I/PIK3R1/NFKB1/GAB1/NCK1/MEF2D/NFATC3/RELA/PRKCD/MAP2K1/MAPK9/SOS1/MAPK1/ATF2/CBL
WP_TNFALPHA_SIGNALING_PATHWAY	WP_TNFALPHA_SIGNALING_PATHWAY	79	0.371934	1.53559	0.0061899	0.0928902	0.0803664	3687	tags=47%, list=29%, signal=33%	BIRC3/JUN/MAP2K6/NFKBIE/NFKBIA/MAP3K5/BCL2L1/KSR1/MAP2K3/NFKBIB/HSP90AA1/TAB2/NSMAF/MADD/MAP3K14/MAP3K3/CSNK2A1/TNFAIP3/PYGL/NFKB1/CREBBP/TAB3/MAP3K8/MAPK9/PPP2CA/FBXW11/SOS1/OTUD7B/MAPK1/PLK1/CUL1/MAP2K4/TANK/MAP3K7/TRAP1/CASP9/CCL2
REACTOME_NOD1_2_SIGNALING_PATHWAY	REACTOME_NOD1_2_SIGNALING_PATHWAY	33	0.486362	1.66394	0.00637725	0.0937544	0.0811141	861	tags=21%, list=7%, signal=20%	IRAK2/BIRC3/MAP2K6/CASP1/UBC/RIPK2/TAB2
KEGG_DILATED_CARDIOMYOPATHY	KEGG_DILATED_CARDIOMYOPATHY	60	-0.446068	-1.62402	0.00650588	0.0949859	0.0821796	2362	tags=35%, list=19%, signal=29%	ITGA4/IGF1/TPM4/TPM2/TPM3/ITGB1/TPM1/ITGA6/CACNG8/ITGA10/ITGA3/TGFB3/LMNA/TGFB1/TNNT2/ADCY7/ACTB/MYL3/PLN/ADCY5/ACTC1
REACTOME_DNA_DAMAGE_TELOMERE_STRESS_INDUCED_SENESCENCE	REACTOME_DNA_DAMAGE_TELOMERE_STRESS_INDUCED_SENESCENCE	23	0.549444	1.70974	0.00656934	0.0952555	0.0824128	4098	tags=65%, list=32%, signal=44%	HMGA2/CDKN1A/CDKN1B/ACD/RB1/TERF2/TERF2IP/CCNE1/TINF2/POT1/UBN1/HIRA/RAD50/ATM/CCNA2
REACTOME_ATTENUATION_PHASE	REACTOME_ATTENUATION_PHASE	21	0.57647	1.7755	0.00683132	0.0964126	0.083414	1426	tags=38%, list=11%, signal=34%	HSPA6/DNAJB1/FKBP4/HSF1/HSPH1/HSP90AA1/DEDD2/HSPB2
NABA_ECM_REGULATORS	NABA_ECM_REGULATORS	108	-0.387977	-1.55592	0.00677204	0.0964126	0.083414	2347	tags=32%, list=19%, signal=27%	ADAM19/CTSA/SERPINH1/MMP1/ADAMTS4/SERPINE1/TIMP1/ADAMTS7/TIMP3/ADAMTS10/FAM20C/SERPINB9/ADAMTS12/MMP19/P4HA1/HYAL2/BMP1/P3H1/CST6/LOXL1/ITIH5/MASP1/SULF1/FAM20A/ADAMTSL3/ADAM10/EGLN3/LOXL4/KAZALD1/F10/ADAM21/P3H3/SLPI/TGM2/PCSK6
REACTOME_CELLULAR_RESPONSE_TO_HEAT_STRESS	REACTOME_CELLULAR_RESPONSE_TO_HEAT_STRESS	89	0.360376	1.53135	0.00674796	0.0964126	0.083414	3645	tags=39%, list=29%, signal=28%	HSPA6/DNAJB1/FKBP4/HSF1/HSPA4L/HSPH1/BAG1/HSP90AA1/NUP153/DEDD2/POM121/HSPB2/SIRT1/CRYAB/BAG3/DNAJC2/NUP62/CREBBP/RANBP2/MAPKAPK2/BAG2/NUP98/HSPA9/HSPA5/HSPB8/RPA1/CAMK2D/MAPK1/PTGES3/POM121C/ST13/CAMK2G/NUP214/RPS19BP1/GSK3B
REACTOME_THE_CITRIC_ACID_TCA_CYCLE_AND_RESPIRATORY_ELECTRON_TRANSPORT	REACTOME_THE_CITRIC_ACID_TCA_CYCLE_AND_RESPIRATORY_ELECTRON_TRANSPORT	154	-0.356034	-1.5003	0.00682855	0.0964126	0.083414	4225	tags=43%, list=33%, signal=29%	COX8A/SDHD/PDK2/FH/COX6C/NDUFV2/NDUFA1/NDUFA9/SLC25A14/NDUFB3/CS/GLO1/D2HGDH/COQ10A/TIMMDC1/UQCRQ/SUCLA2/NDUFC2/COX19/NDUFB8/NDUFS8/COX18/ACAD9/IDH3A/DLD/UQCR11/SLC25A27/NDUFB2/NUBPL/SLC16A1/NNT/VDAC1/COQ10B/NDUFA11/NDUFA4/BSG/NDUFA5/PDK1/NDUFB7/NDUFAF3/IDH2/NDUFB6/CYCS/FAHD1/PDHA1/NDUFS1/SCO1/PDK3/NDUFA13/UCP3/SDHC/PDHB/SLC16A3/ND2/COX20/ATP6/ND1/LDHA/ND4/COX1/COX3/LDHAL6A/CYTB/ND3/ND6/COX2
REACTOME_IRAK2_MEDIATED_ACTIVATION_OF_TAK1_COMPLEX	REACTOME_IRAK2_MEDIATED_ACTIVATION_OF_TAK1_COMPLEX	10	0.705937	1.75429	0.00687796	0.0964281	0.0834273	2629	tags=50%, list=21%, signal=40%	IRAK2/UBC/TAB2/TRAF6/TAB3
REACTOME_POST_TRANSLATIONAL_MODIFICATION_SYNTHESIS_OF_GPI_ANCHORED_PROTEINS	REACTOME_POST_TRANSLATIONAL_MODIFICATION_SYNTHESIS_OF_GPI_ANCHORED_PROTEINS	41	-0.49647	-1.66795	0.00716207	0.0997507	0.086302	2497	tags=39%, list=20%, signal=31%	PIGN/XPNPEP2/MDGA1/DPM2/PIGL/PIGH/NTM/VNN2/PIGO/PIGA/GPAA1/OPCML/PIGM/CPM/ART4/GPLD1
KEGG_OXIDATIVE_PHOSPHORYLATION	KEGG_OXIDATIVE_PHOSPHORYLATION	99	-0.391427	-1.54114	0.00724155	0.100198	0.0866894	658	tags=38%, list=5%, signal=37%	ND4L/COX8A/SDHD/COX7A2/COX6C/NDUFV2/NDUFA1/NDUFA9/NDUFB3/UQCRQ/NDUFC2/NDUFB8/NDUFS8/ATP6V1E2/ATP6V0E1/UQCR11/NDUFB2/TCIRG1/NDUFA11/NDUFA4/NDUFA5/NDUFB7/NDUFB6/NDUFS1/SDHC/ATP6V0D1/LHPP/NDUFA4L2/ND2/ATP6/ND1/ND4/COX1/COX3/CYTB/ND3/ND6/COX2
BIOCARTA_PDZS_PATHWAY	BIOCARTA_PDZS_PATHWAY	13	-0.655547	-1.71239	0.00731642	0.100577	0.0870169	144	tags=54%, list=1%, signal=53%	SPTBN1/NFASC/CASK/GUK1/SPTAN1/NRXN3/ACTA1
PID_IL8_CXCR1_PATHWAY	PID_IL8_CXCR1_PATHWAY	17	0.601838	1.77034	0.00736446	0.100584	0.0870232	925	tags=29%, list=7%, signal=27%	GNG2/ARRB2/PLD1/PRKCE/PLCB1
PID_NFKAPPAB_ATYPICAL_PATHWAY	PID_NFKAPPAB_ATYPICAL_PATHWAY	14	0.639261	1.74206	0.00755729	0.101563	0.0878695	2514	tags=57%, list=20%, signal=46%	NFKBIA/CSNK2A2/ARRB2/CSNK2A1/PIK3R1/NFKB1/BCL3/RELA
PID_CD40_PATHWAY	PID_CD40_PATHWAY	25	0.540113	1.70492	0.00754089	0.101563	0.0878695	2804	tags=56%, list=22%, signal=44%	BIRC3/JUN/MYC/NFKBIA/BCL2L1/MAP3K14/TDP2/CBLB/TNFAIP3/NFKB1/TRAF6/STAT5A/RELA/MAPK9
WP_APOPTOSIS	WP_APOPTOSIS	70	0.386784	1.56723	0.00758001	0.101563	0.0878695	811	tags=20%, list=6%, signal=19%	BIRC3/JUN/NFKBIE/MYC/NFKBIA/HRK/BCL2L1/BBC3/CASP1/BCL2/MCL1/BCL2L11/NFKBIB/IRF1
REACTOME_STRIATED_MUSCLE_CONTRACTION	REACTOME_STRIATED_MUSCLE_CONTRACTION	22	-0.590373	-1.75897	0.00785935	0.102716	0.0888675	2157	tags=50%, list=17%, signal=42%	TPM4/TPM2/TPM3/TPM1/TNNT2/NEB/MYL3/MYL1/MYL4/ACTC1/ACTA1
REACTOME_OTHER_SEMAPHORIN_INTERACTIONS	REACTOME_OTHER_SEMAPHORIN_INTERACTIONS	11	-0.694416	-1.70421	0.00786018	0.102716	0.0888675	1925	tags=55%, list=15%, signal=46%	PLXND1/ITGB1/SEMA5A/PLXNA4/SEMA7A/SEMA6A
WP_NEURAL_CREST_DIFFERENTIATION	WP_NEURAL_CREST_DIFFERENTIATION	53	0.429563	1.6315	0.00780981	0.102716	0.0888675	2926	tags=49%, list=23%, signal=38%	MYC/HES1/ETS1/MITF/TWIST1/AXIN1/PRTG/NOTCH1/MBP/HEY2/AXIN2/SOX9/TFAP2A/SMAD1/HDAC11/FGF2/HDAC10/NFKB1/DVL1/RBPJ/CDH6/SNAI2/SOX5/PMP22/HDAC9/DVL2
KEGG_T_CELL_RECEPTOR_SIGNALING_PATHWAY	KEGG_T_CELL_RECEPTOR_SIGNALING_PATHWAY	64	0.409387	1.61877	0.00774097	0.102716	0.0888675	3645	tags=59%, list=29%, signal=43%	JUN/NFKBIE/NFKBIA/FOS/NCK2/FYN/NFKBIB/MAP3K14/SOS2/CBLB/PLCG1/MALT1/PIK3CD/VAV2/NFAT5/PIK3CB/PIK3R1/NFKB1/PPP3CB/NCK1/NFATC3/PPP3CC/RELA/PAK1/MAP2K1/MAP3K8/MAPK9/SOS1/MAPK1/PAK2/CBL/RASGRP1/DLG1/PPP3R1/PIK3CA/MAP3K7/MAPK14/GSK3B
REACTOME_GLYCEROPHOSPHOLIPID_BIOSYNTHESIS	REACTOME_GLYCEROPHOSPHOLIPID_BIOSYNTHESIS	77	0.375883	1.53985	0.00827155	0.107429	0.0929448	2558	tags=32%, list=20%, signal=26%	GPCPD1/CSNK2A2/PLA2G6/PNPLA2/PLD1/CHPT1/LPCAT4/GPD2/CHKA/CSNK2A1/OSBPL10/PLA2G5/PLA2G4A/PLD2/SLC44A2/PTDSS1/OSBPL8/PLA2G12A/GPAT3/PNPLA3/ACP6/LIPH/OSBPL5/LPIN1/ABHD3
BIOCARTA_MCM_PATHWAY	BIOCARTA_MCM_PATHWAY	15	0.619266	1.74784	0.00868561	0.112119	0.0970024	2302	tags=47%, list=18%, signal=38%	KITLG/CDKN1B/ORC6/MCM6/MCM5/MCM7/CCNE1
BIOCARTA_CELLCYCLE_PATHWAY	BIOCARTA_CELLCYCLE_PATHWAY	19	0.586222	1.76403	0.00891511	0.112783	0.0975768	2302	tags=53%, list=18%, signal=43%	CDKN2D/CDKN1A/CCND3/CDKN1B/RB1/RBL1/CDKN2C/CDK6/CDK1/CCNE1
REACTOME_INFLAMMASOMES	REACTOME_INFLAMMASOMES	15	0.61845	1.74554	0.00895015	0.112783	0.0975768	669	tags=33%, list=5%, signal=32%	P2RX7/BCL2L1/CASP1/PYCARD/BCL2
WP_TCELL_ACTIVATION_SARSCOV2	WP_TCELL_ACTIVATION_SARSCOV2	51	0.427485	1.61695	0.00891767	0.112783	0.0975768	2998	tags=41%, list=24%, signal=32%	JUN/NFKBIA/BCL2L1/CDKN1A/STAT4/JAK2/FOS/FYN/FOXO3/PLCG1/MALT1/PIK3CD/PIK3R1/NFKB1/PPP3CC/RELA/RICTOR/CCL28/MAP2K1/SOS1/MAPK1
NABA_ECM_GLYCOPROTEINS	NABA_ECM_GLYCOPROTEINS	111	-0.380054	-1.53347	0.00892139	0.112783	0.0975768	2479	tags=30%, list=20%, signal=24%	MFAP3/IGFBP5/MFAP4/AGRN/SPARC/IGFBP2/NID2/SLIT2/MGP/LTBP4/LAMA5/VTN/NPNT/CRISPLD2/EDIL3/MXRA5/SPON2/DPT/GAS6/TINAGL1/SPARCL1/CRIM1/MFAP2/LGI4/SRPX2/LTBP3/SPON1/FBN2/FNDC1/PAPLN/THBS1/IGFBPL1/EMILIN1
REACTOME_ALPHA_PROTEIN_KINASE_1_SIGNALING_PATHWAY	REACTOME_ALPHA_PROTEIN_KINASE_1_SIGNALING_PATHWAY	11	0.677691	1.74412	0.00922151	0.115514	0.0999403	3542	tags=64%, list=28%, signal=46%	UBC/TAB2/TIFA/TRAF6/TAB3/ALPK1/MAP3K7
REACTOME_P75NTR_RECRUITS_SIGNALLING_COMPLEXES	REACTOME_P75NTR_RECRUITS_SIGNALLING_COMPLEXES	13	0.659844	1.74709	0.00972854	0.116804	0.101056	2375	tags=54%, list=19%, signal=44%	NGF/UBC/NGFR/RIPK2/PRKCI/SQSTM1/TRAF6
REACTOME_FOXO_MEDIATED_TRANSCRIPTION_OF_CELL_DEATH_GENES	REACTOME_FOXO_MEDIATED_TRANSCRIPTION_OF_CELL_DEATH_GENES	13	0.658296	1.74299	0.00990704	0.116804	0.101056	2139	tags=54%, list=17%, signal=45%	DDIT3/BBC3/BCL6/BCL2L11/FOXO3/NFYC/CREBBP
BIOCARTA_PCAF_PATHWAY	BIOCARTA_PCAF_PATHWAY	10	0.68673	1.70656	0.0098976	0.116804	0.101056	3033	tags=90%, list=24%, signal=69%	JUN/IRF1/KAT2B/IRF2/IRF3/NFKB1/CREBBP/RELA/ATF2
REACTOME_ECM_PROTEOGLYCANS	REACTOME_ECM_PROTEOGLYCANS	52	-0.470616	-1.67272	0.0099048	0.116804	0.101056	3092	tags=42%, list=24%, signal=32%	DCN/ASPN/ITGA8/ITGA7/COL3A1/AGRN/SPARC/LUM/COL5A1/ITGB1/COL4A5/LAMA5/VTN/SERPINE1/PTPRS/HAPLN1/TGFB3/COL1A2/TGFB1/COL9A2/COL4A3/COL1A1
WP_SIGNAL_TRANSDUCTION_THROUGH_IL1R	WP_SIGNAL_TRANSDUCTION_THROUGH_IL1R	27	0.509807	1.63965	0.00957826	0.116804	0.101056	2514	tags=41%, list=20%, signal=33%	IRAK2/JUN/MAP2K6/NFKBIA/MAP2K3/TGFB2/MAP3K14/TOLLIP/NFKB1/TRAF6/RELA
REACTOME_TRANSCRIPTIONAL_REGULATION_BY_THE_AP_2_TFAP2_FAMILY_OF_TRANSCRIPTION_FACTORS	REACTOME_TRANSCRIPTIONAL_REGULATION_BY_THE_AP_2_TFAP2_FAMILY_OF_TRANSCRIPTION_FACTORS	28	0.489809	1.60194	0.00953606	0.116804	0.101056	2139	tags=36%, list=17%, signal=30%	KIT/MYC/CDKN1A/EGFR/TFAP2E/KCTD1/TFAP2A/DEK/YEATS4/CREBBP
WP_NEUROGENESIS_REGULATION_IN_THE_OLFACTORY_EPITHELIUM	WP_NEUROGENESIS_REGULATION_IN_THE_OLFACTORY_EPITHELIUM	42	0.445616	1.59799	0.00988015	0.116804	0.101056	809	tags=26%, list=6%, signal=25%	HEY1/MYC/HES1/NGF/MAP2/JAG1/BDNF/NOTCH1/NGFR/LRP8/NTRK3
KEGG_NOD_LIKE_RECEPTOR_SIGNALING_PATHWAY	KEGG_NOD_LIKE_RECEPTOR_SIGNALING_PATHWAY	44	0.440455	1.59718	0.00993134	0.116804	0.101056	2998	tags=41%, list=24%, signal=31%	BIRC3/NFKBIA/CASP1/PYCARD/RIPK2/CASP5/NFKBIB/HSP90AA1/TAB2/TNFAIP3/NOD1/NFKB1/XIAP/TRAF6/RELA/TAB3/MAPK9/MAPK1
KEGG_PARKINSONS_DISEASE	KEGG_PARKINSONS_DISEASE	98	-0.395769	-1.55662	0.00940305	0.116804	0.101056	4244	tags=44%, list=34%, signal=29%	ND4L/COX8A/SDHD/COX7A2/COX6C/NDUFV2/NDUFA1/NDUFA9/NDUFB3/UQCRQ/NDUFC2/NDUFB8/NDUFS8/UQCR11/NDUFB2/PARK7/VDAC1/UBE2G2/NDUFA4/NDUFA5/SLC18A2/NDUFB7/NDUFB6/CYCS/UBA1/VDAC3/NDUFS1/CASP3/SDHC/NDUFA4L2/APAF1/SLC25A4/SNCA/ND2/ATP6/ND1/ND4/COX1/COX3/CYTB/ND3/ND6/COX2
WP_DNA_DAMAGE_RESPONSE_ONLY_ATM_DEPENDENT	WP_DNA_DAMAGE_RESPONSE_ONLY_ATM_DEPENDENT	85	0.357869	1.49281	0.00969194	0.116804	0.101056	2177	tags=31%, list=17%, signal=26%	JUN/CCNG2/MYC/TCF7/FRAT1/BBC3/CDKN1A/BCL6/AXIN1/IRS1/ABL1/BCL2/BCL2L11/FOSL1/CCND3/SOD2/CDKN1B/FOXO3/SOS2/PPP2R5E/PIK3CD/PIK3CB/WNT5B/PIK3R1/NFKB1/DVL1
REACTOME_TOLL_LIKE_RECEPTOR_TLR1_TLR2_CASCADE	REACTOME_TOLL_LIKE_RECEPTOR_TLR1_TLR2_CASCADE	91	0.341046	1.45208	0.0094922	0.116804	0.101056	3406	tags=43%, list=27%, signal=32%	IRAK2/JUN/MAP2K6/NFKBIA/DUSP6/DUSP4/RPS6KA5/FOS/UBC/RIPK2/ATF1/MAP2K3/NFKBIB/TAB2/PELI1/USP14/TIFA/NOD1/N4BP1/NFKB1/PPP2R5D/TRAF6/MAPKAPK2/RELA/TAB3/PPP2CB/NKIRAS1/MAP2K1/MAP3K8/MAPK9/PPP2CA/FBXW11/MAPK1/ATF2/TLR4/APP/CUL1/ALPK1/MAP2K4
REACTOME_TRANSPORT_TO_THE_GOLGI_AND_SUBSEQUENT_MODIFICATION	REACTOME_TRANSPORT_TO_THE_GOLGI_AND_SUBSEQUENT_MODIFICATION	152	-0.350879	-1.47734	0.0100799	0.117896	0.102	3338	tags=35%, list=26%, signal=26%	SAR1B/SCFD1/GOSR1/ARFGAP1/SEC23IP/SPTAN1/TUBB4B/TRAPPC4/CAPZA2/DYNC1LI2/MGAT2/NAPG/COPG1/B4GALT5/TMED7/PPP6R3/COPE/TMED2/TMED9/DYNLL1/COPB2/TUBB3/F8/DYNC1I1/B4GALT2/SEC24C/TUBB1/B4GALT1/ARF4/COPA/CAPZB/TMED10/SEC13/B4GALT4/KDELR3/MGAT1/CAPZA1/GOSR2/ACTR1A/MGAT4B/GRIA1/TRAPPC10/CD59/TUBA1B/BET1L/SEC22B/FUCA1/TRAPPC1/TRAPPC2/TUBB6/TUBA1A/MGAT3/TUBB2A
WP_MECP2_AND_ASSOCIATED_RETT_SYNDROME	WP_MECP2_AND_ASSOCIATED_RETT_SYNDROME	50	0.407157	1.52994	0.0102302	0.118996	0.102953	2921	tags=46%, list=23%, signal=36%	BDNF/BCL6/CEBPD/MBP/PSIP1/POU3F2/SP1/CDON/MECP2/MPP1/SIN3A/FKBP5/SP3/FGF5/FGF2/TAF1/UBE3A/GAMT/EZH2/NCOR1/HNRNPF/CTCF/SMC3
REACTOME_INTERLEUKIN_4_AND_INTERLEUKIN_13_SIGNALING	REACTOME_INTERLEUKIN_4_AND_INTERLEUKIN_13_SIGNALING	65	0.391325	1.55933	0.010477	0.120543	0.104291	2047	tags=34%, list=16%, signal=29%	RHOU/MYC/PIM1/BCL2L1/CDKN1A/JAK2/BCL6/TWIST1/FOS/CEBPD/BCL2/MCL1/HSP90AA1/FOXO3/LIF/IL6R/PTGS2/RORA/VIM/ICAM1/FGF2/PIK3R1
REACTOME_SIGNALING_BY_NTRKS	REACTOME_SIGNALING_BY_NTRKS	110	0.327109	1.43318	0.0104763	0.120543	0.104291	1025	tags=21%, list=8%, signal=19%	TRIB1/DUSP6/DUSP4/NGF/RPS6KA5/IRS2/DNAL4/BDNF/FOS/MAP2K5/IRS1/FRS3/BRAF/NTF3/FYN/ATF1/GRIN2B/NTRK3/NELFB/FOSL1/AP2A2/RAPGEF1/RALA
PID_THROMBIN_PAR4_PATHWAY	PID_THROMBIN_PAR4_PATHWAY	10	0.684391	1.70075	0.010552	0.120749	0.104469	1821	tags=50%, list=14%, signal=43%	GNG2/ROCK2/GNA13/ROCK1/GNA14
KEGG_HYPERTROPHIC_CARDIOMYOPATHY_HCM	KEGG_HYPERTROPHIC_CARDIOMYOPATHY_HCM	56	-0.456751	-1.64166	0.0107597	0.121809	0.105386	2362	tags=34%, list=19%, signal=28%	ITGA4/IGF1/TPM4/TPM2/TPM3/ITGB1/TPM1/ITGA6/CACNG8/PRKAG2/ITGA10/ITGA3/TGFB3/LMNA/TGFB1/TNNT2/ACTB/MYL3/ACTC1
WP_7Q1123_COPY_NUMBER_VARIATION_SYNDROME	WP_7Q1123_COPY_NUMBER_VARIATION_SYNDROME	76	0.358078	1.46423	0.0107573	0.121809	0.105386	2999	tags=39%, list=24%, signal=30%	VPS37D/MYC/CLDN1/ATP8/ATF4/STX1A/ACACB/GTF2IRD1/RB1/BAZ1B/EIF2AK3/CLIP2/OGDH/VPS37A/DLST/SQSTM1/NUP62/DEK/GTF2I/UBIAD1/UBE2L6/ULK1/BRD4/VPS9D1/SMARCA5/CLASP2/GRIP1/VPS37B/RFC2/ATPAF1
WP_MAPK_PATHWAY_IN_CONGENITAL_THYROID_CANCER	WP_MAPK_PATHWAY_IN_CONGENITAL_THYROID_CANCER	15	0.610481	1.72305	0.0108996	0.122737	0.106189	1272	tags=40%, list=10%, signal=36%	JUN/MYC/FOS/KSR1/BRAF/SOS2
BIOCARTA_G2_PATHWAY	BIOCARTA_G2_PATHWAY	21	0.562305	1.73187	0.0111396	0.124775	0.107952	3095	tags=52%, list=24%, signal=40%	GADD45A/CDKN2D/CDKN1A/CDC34/CDC25B/CHEK1/CHEK2/CDK1/YWHAQ/WEE1/PLK1
BIOCARTA_IL1R_PATHWAY	BIOCARTA_IL1R_PATHWAY	25	0.52335	1.652	0.0112103	0.124906	0.108066	1137	tags=28%, list=9%, signal=26%	IRAK2/JUN/MAP2K6/NFKBIA/MAP2K3/TGFB2/MAP3K14
WP_LNCRNA_IN_CANONICAL_WNT_SIGNALING_AND_COLORECTAL_CANCER	WP_LNCRNA_IN_CANONICAL_WNT_SIGNALING_AND_COLORECTAL_CANCER	65	0.388336	1.54742	0.0112753	0.124972	0.108123	2430	tags=38%, list=19%, signal=31%	JUN/ATF3/DKK1/MYC/FRAT2/TCF7/CSNK2A2/FRAT1/AXIN1/FOSL1/CCND3/AXIN2/SERPINF1/CSNK2A1/SOX17/TFAP2A/CTNNBIP1/RYK/WNT5B/CDK6/CDK8/DVL1/ROR2/EZH2/LRP6
KEGG_GLYCOLYSIS_GLUCONEOGENESIS	KEGG_GLYCOLYSIS_GLUCONEOGENESIS	44	-0.463676	-1.58538	0.0116608	0.128573	0.111238	2772	tags=41%, list=22%, signal=32%	GPI/ADH6/PDHA1/GCK/ALDOA/GAPDH/ALDOC/PGAM2/PDHB/ENO1/ACSS1/PKM/PGAM1/TPI1/LDHA/PGK1/ALDH1B1/LDHAL6A
BIOCARTA_ATM_PATHWAY	BIOCARTA_ATM_PATHWAY	18	0.584837	1.74979	0.0117309	0.128675	0.111327	2701	tags=56%, list=21%, signal=44%	JUN/GADD45A/NFKBIA/CDKN1A/ABL1/CHEK1/NFKB1/CHEK2/RELA/RBBP8
REACTOME_SIGNALING_BY_SCF_KIT	REACTOME_SIGNALING_BY_SCF_KIT	31	0.467242	1.57272	0.0119061	0.129924	0.112407	3068	tags=45%, list=24%, signal=34%	KIT/KITLG/PTPRU/JAK2/FYN/GRB10/GAB2/CHEK1/SOCS6/PIK3R1/STAT5A/STAT5B/SOS1/CBL
REACTOME_MECP2_REGULATES_NEURONAL_RECEPTORS_AND_CHANNELS	REACTOME_MECP2_REGULATES_NEURONAL_RECEPTORS_AND_CHANNELS	12	0.651718	1.69888	0.0122069	0.131847	0.114071	1829	tags=42%, list=14%, signal=36%	NOTCH1/GRIN2B/MECP2/SIN3A/FKBP5
PID_FOXO_PATHWAY	PID_FOXO_PATHWAY	41	0.450841	1.61926	0.0121857	0.131847	0.114071	1431	tags=27%, list=11%, signal=24%	GADD45A/XPO1/BCL6/ZFAND5/BCL2L11/KAT2B/SOD2/CDKN1B/FOXO3/RALA/SIRT1
BIOCARTA_GLEEVEC_PATHWAY	BIOCARTA_GLEEVEC_PATHWAY	20	0.548815	1.66975	0.0126352	0.134416	0.116294	3458	tags=60%, list=27%, signal=44%	JUN/MYC/JAK2/FOS/PIK3R1/STAT5A/STAT5B/MAP2K1/BCR/SOS1/MAP2K4/PIK3CA
REACTOME_DISEASES_ASSOCIATED_WITH_O_GLYCOSYLATION_OF_PROTEINS	REACTOME_DISEASES_ASSOCIATED_WITH_O_GLYCOSYLATION_OF_PROTEINS	35	-0.50961	-1.6585	0.0125896	0.134416	0.116294	1971	tags=37%, list=16%, signal=31%	ADAMTS4/ADAMTS7/ADAMTS10/ADAMTS12/SEMA5A/SPON2/MUC1/SEMA5B/ADAMTSL3/SPON1/B3GLCT/THSD1/THBS1
WP_CELL_CYCLE	WP_CELL_CYCLE	100	0.332209	1.44683	0.0125149	0.134416	0.116294	2302	tags=29%, list=18%, signal=24%	GADD45A/CDKN2D/MYC/CDKN1A/ABL1/STAG2/CDC14B/CCND3/CDC14A/CDKN1B/FZR1/TGFB2/ORC6/MCM6/RB1/RBL1/CDC25B/MCM5/CHEK1/MCM7/RAD21/CDKN2C/CDK6/ANAPC10/CHEK2/CDC16/CDK1/MAD2L2/CCNE1
WP_IL3_SIGNALING_PATHWAY	WP_IL3_SIGNALING_PATHWAY	35	0.476188	1.64059	0.0128832	0.136369	0.117983	3068	tags=51%, list=24%, signal=39%	JUN/BCL2L1/JAK2/FOS/BCL2/FYN/RAPGEF1/GAB2/PIK3CD/PIK3R1/STAT5A/STAT5B/YWHAQ/JAK1/MAP2K1/SOS1/MAPK1/CBL
REACTOME_ANCHORING_FIBRIL_FORMATION	REACTOME_ANCHORING_FIBRIL_FORMATION	11	-0.665887	-1.6342	0.0136376	0.141524	0.122443	1855	tags=45%, list=15%, signal=39%	COL4A5/BMP1/COL1A2/COL4A3/COL1A1
WP_IL4_SIGNALING_PATHWAY	WP_IL4_SIGNALING_PATHWAY	44	0.431461	1.56457	0.0135952	0.141524	0.122443	3070	tags=45%, list=24%, signal=35%	NFIL3/NFKBIA/IRS2/JAK2/FOS/IRS1/CEBPB/GAB2/PIK3CD/PIK3R1/NFKB1/STAT5A/RELA/STAT5B/JAK1/SOS1/MAPK1/ATF2/CBL/HRH1
KEGG_CELL_CYCLE	KEGG_CELL_CYCLE	104	0.327516	1.4284	0.0134642	0.141524	0.122443	2302	tags=29%, list=18%, signal=24%	GADD45A/CDKN2D/MYC/CDKN1A/ABL1/STAG2/CDC14B/CCND3/CDC14A/CDKN1B/FZR1/TGFB2/ORC6/MCM6/RB1/RBL1/CDC25B/MCM5/CHEK1/MCM7/RAD21/CDKN2C/CDK6/ANAPC10/CREBBP/CHEK2/CDC16/CDK1/MAD2L2/CCNE1
REACTOME_DISEASES_OF_METABOLISM	REACTOME_DISEASES_OF_METABOLISM	165	-0.328266	-1.39484	0.0135913	0.141524	0.122443	2535	tags=34%, list=20%, signal=28%	OGN/DCN/SDC2/G6PC3/SDC3/MGAT2/RFT1/EXT2/C1GALT1C1/SDC1/AGRN/HPRT1/CTSA/DHDDS/GYS1/LUM/B4GALT1/DPM2/SLC26A2/ADAMTS4/MOGS/BTD/ALG13/MPDU1/ALG14/CSPG4/GSS/ALG8/ADAMTS7/PRELP/ADAMTS10/CSF2RB/ARSB/ADAMTS12/SEMA5A/SPON2/MUC1/CHST14/SLC35D1/SEMA5B/B3GAT3/MAOA/PMM2/ADAMTSL3/MMACHC/OMD/SPON1/ALG1/B3GLCT/FMO3/THSD1/GALK1/PC/THBS1/DOLK/B3GALT6
PID_NFAT_TFPATHWAY	PID_NFAT_TFPATHWAY	23	0.524718	1.6328	0.0137352	0.141842	0.122718	2459	tags=43%, list=19%, signal=35%	JUN/SLC3A2/PPARG/FOS/FOSL1/BATF3/CBLB/PTGS2/POU2F1/NFATC3
WP_ENDODERM_DIFFERENTIATION	WP_ENDODERM_DIFFERENTIATION	100	0.330752	1.44049	0.0138208	0.142032	0.122883	2368	tags=28%, list=19%, signal=23%	DKK1/DUSP4/PTHLH/TCF7/PBX3/DUSP5/NR3C1/RARG/NOTCH1/SESN1/MAP2K3/SIAH2/CDYL/TRERF1/UBR5/RFX7/BCORL1/GATA4/BPTF/SOX17/FOXN3/ELAVL1/WDFY2/LRPPRC/CEBPZ/DAB2/MAD2L2/EZH2
KEGG_FC_EPSILON_RI_SIGNALING_PATHWAY	KEGG_FC_EPSILON_RI_SIGNALING_PATHWAY	42	0.433304	1.55384	0.0141007	0.144208	0.124766	2998	tags=48%, list=24%, signal=36%	MAP2K6/PLA2G6/FYN/MAP2K3/PRKCE/GAB2/SOS2/PLCG1/PIK3CD/PLA2G5/VAV2/PLA2G4A/PIK3CB/PIK3R1/PLA2G12A/PRKCD/MAP2K1/MAPK9/SOS1/MAPK1
WP_EPO_RECEPTOR_SIGNALING	WP_EPO_RECEPTOR_SIGNALING	21	0.549158	1.69138	0.0145936	0.148195	0.128215	2998	tags=52%, list=24%, signal=40%	CISH/IRS2/PTPRU/JAK2/IRS1/STAT5A/STAT5B/MAP2K1/RASA1/SOS1/MAPK1
REACTOME_INTERLEUKIN_7_SIGNALING	REACTOME_INTERLEUKIN_7_SIGNALING	17	0.574719	1.69057	0.0146305	0.148195	0.128215	2719	tags=53%, list=21%, signal=42%	CISH/IL7/IRS2/TSLP/IRS1/PIK3R1/STAT5A/STAT5B/JAK1
PID_SYNDECAN_1_PATHWAY	PID_SYNDECAN_1_PATHWAY	36	-0.48441	-1.58768	0.0147656	0.148851	0.128782	2982	tags=53%, list=24%, signal=40%	CASK/COL8A1/COL8A2/COL15A1/COL11A1/PPIB/BSG/COL3A1/COL12A1/SDC1/MMP1/COL5A1/COL4A5/LAMA5/COL1A2/TGFB1/COL9A2/COL4A3/COL1A1
WP_CELL_DIFFERENTIATION_EXPANDED_INDEX	WP_CELL_DIFFERENTIATION_EXPANDED_INDEX	11	0.65768	1.69262	0.0152029	0.149964	0.129745	2437	tags=45%, list=19%, signal=37%	KLF4/RUNX2/LEFTY2/EZH2/MEF2D
PID_LYSOPHOSPHOLIPID_PATHWAY	PID_LYSOPHOSPHOLIPID_PATHWAY	51	0.41204	1.55852	0.0149852	0.149964	0.129745	2566	tags=37%, list=20%, signal=30%	GNG2/JUN/NFKBIA/FOS/EGFR/PRKCE/GNA13/ADCY4/PLCG1/PLD2/GNA14/PIK3CB/PIK3R1/NFKB1/GAB1/ADCY9/GNAI1/RELA/PRKCD
WP_DNA_DAMAGE_RESPONSE	WP_DNA_DAMAGE_RESPONSE	56	0.402592	1.5531	0.0152302	0.149964	0.129745	2635	tags=38%, list=21%, signal=30%	GADD45A/MYC/BBC3/CDKN1A/ABL1/RAD9A/SESN1/CCND3/CDKN1B/RRM2B/RB1/TLK2/CHEK1/CDK6/CHEK2/CDK1/CCNE1/RAD52/PML/DDB2/RFC1
REACTOME_TRANSPORT_OF_INORGANIC_CATIONS_ANIONS_AND_AMINO_ACIDS_OLIGOPEPTIDES	REACTOME_TRANSPORT_OF_INORGANIC_CATIONS_ANIONS_AND_AMINO_ACIDS_OLIGOPEPTIDES	54	0.394829	1.51442	0.0151811	0.149964	0.129745	1091	tags=22%, list=9%, signal=20%	SLC3A2/SLC25A29/SLC5A5/SLC1A3/SLC26A11/SLC7A2/SLC9A9/SLC43A1/SLC26A6/SLC7A7/SLC20A1/AHCYL2
REACTOME_SIGNALING_BY_NOTCH3	REACTOME_SIGNALING_BY_NOTCH3	39	0.427714	1.50794	0.0151412	0.149964	0.129745	947	tags=26%, list=7%, signal=24%	HEY1/HES1/JAG1/MAML2/EGFR/UBC/NOTCH1/HEY2/KAT2B/MAMLD1
BIOCARTA_DREAM_PATHWAY	BIOCARTA_DREAM_PATHWAY	10	0.664876	1.65225	0.0156234	0.153124	0.132479	774	tags=40%, list=6%, signal=38%	JUN/FOS/PRKACB/PRKAR2B
REACTOME_SYNTHESIS_OF_GLYCOSYLPHOSPHATIDYLINOSITOL_GPI	REACTOME_SYNTHESIS_OF_GLYCOSYLPHOSPHATIDYLINOSITOL_GPI	16	-0.620479	-1.71276	0.0160574	0.155545	0.134574	2497	tags=44%, list=20%, signal=35%	PIGN/DPM2/PIGL/PIGH/PIGO/PIGA/PIGM
WP_MITOCHONDRIAL_COMPLEX_IV_ASSEMBLY	WP_MITOCHONDRIAL_COMPLEX_IV_ASSEMBLY	34	-0.505374	-1.63815	0.0160908	0.155545	0.134574	630	tags=18%, list=5%, signal=17%	HIGD1A/COX20/COX1/COX3/TMEM177/COX2
PID_KIT_PATHWAY	PID_KIT_PATHWAY	40	0.428281	1.52529	0.0160191	0.155545	0.134574	3068	tags=42%, list=24%, signal=32%	KIT/KITLG/MITF/JAK2/BCL2/GRB10/FOXO3/SPRED2/SPRED1/PIK3R1/CREBBP/GAB1/STAT5A/SNAI2/MAP2K1/SOS1/CBL
PID_IL1_PATHWAY	PID_IL1_PATHWAY	28	0.474518	1.55193	0.0165722	0.158395	0.13704	2514	tags=43%, list=20%, signal=34%	JUN/MAP2K6/CASP1/TAB2/MAP3K3/PRKCI/TOLLIP/SQSTM1/PIK3R1/NFKB1/TRAF6/RELA
REACTOME_RESPONSE_TO_ELEVATED_PLATELET_CYTOSOLIC_CA2	REACTOME_RESPONSE_TO_ELEVATED_PLATELET_CYTOSOLIC_CA2	92	-0.378654	-1.46853	0.0166102	0.158395	0.13704	2965	tags=41%, list=23%, signal=32%	PPIA/ACTN1/LAMP2/CALM1/A2M/CALU/VTI1B/PRKCA/PSAP/CD36/ALDOA/F8/IGF1/SPARC/FLNA/VEGFC/ANXA5/PF4/CD9/MAGED2/ISLR/TLN1/SERPINE1/CHID1/TIMP1/TIMP3/RARRES2/CFL1/PHACTR2/ACTN4/VCL/PDGFA/TGFB3/GAS6/TGFB1/CAP1/PCDH7/THBS1
REACTOME_INTRACELLULAR_SIGNALING_BY_SECOND_MESSENGERS	REACTOME_INTRACELLULAR_SIGNALING_BY_SECOND_MESSENGERS	237	0.270864	1.32019	0.0165572	0.158395	0.13704	2878	tags=29%, list=23%, signal=23%	KIT/NR4A1/JUN/TRIB3/CSNK2A2/IRS2/CDKN1A/KITLG/MTA1/PPARG/PHLPP1/CAMKK1/EGFR/IRS1/UBC/CBX4/FYN/PRKCE/PRKACB/PRKAR2B/SUZ12/TNKS2/RRAGC/CDKN1B/PRKX/FOXO3/TNKS/GAB2/RHOG/STRN/ADCY4/RCOR1/CSNK2A1/MKRN1/PLCG1/PPP2R5E/PIK3CD/PPP2R5A/CAMK4/FGF5/FGF2/PIK3CB/PIK3R1/IL1RL1/WWP2/TNRC6A/XIAP/PPP2R5D/FLT3LG/KDM1A/GAB1/EZH2/TRAF6/PML/ADCY9/SNAI2/PRKCD/RICTOR/ITPR2/SCMH1/PPP2CB/RRAGD/USP13/PHC3/PPP2CA/NBEA/FRS2/…
WP_GLYCOSYLATION_AND_RELATED_CONGENITAL_DEFECTS	WP_GLYCOSYLATION_AND_RELATED_CONGENITAL_DEFECTS	25	-0.555879	-1.71365	0.0166939	0.158477	0.13711	2084	tags=64%, list=16%, signal=54%	ALG11/MPI/ALG12/MGAT2/B4GALT1/DPM2/MOGS/ALG13/MPDU1/ALG14/MAGT1/ALG8/PMM2/ALG1/GMPPB/DOLK
REACTOME_COMPLEX_I_BIOGENESIS	REACTOME_COMPLEX_I_BIOGENESIS	55	-0.438733	-1.5762	0.0167684	0.158477	0.13711	4055	tags=42%, list=32%, signal=29%	NDUFV2/NDUFA1/NDUFA9/NDUFB3/TIMMDC1/NDUFC2/NDUFB8/NDUFS8/ACAD9/NDUFB2/NUBPL/NDUFA11/NDUFA5/NDUFB7/NDUFAF3/NDUFB6/NDUFS1/NDUFA13/ND2/ND1/ND4/ND3/ND6
REACTOME_HSF1_DEPENDENT_TRANSACTIVATION	REACTOME_HSF1_DEPENDENT_TRANSACTIVATION	30	0.495367	1.65339	0.016995	0.159468	0.137968	1440	tags=30%, list=11%, signal=27%	HSPA6/DNAJB1/FKBP4/HSF1/HSPH1/HSP90AA1/DEDD2/HSPB2/CRYAB
PID_P38_ALPHA_BETA_PATHWAY	PID_P38_ALPHA_BETA_PATHWAY	23	0.518057	1.61208	0.0171026	0.159468	0.137968	1244	tags=30%, list=10%, signal=27%	DUSP1/MAP2K6/DUSP10/FYN/MAP2K3/RALA/MAP3K3
REACTOME_CYCLIN_D_ASSOCIATED_EVENTS_IN_G1	REACTOME_CYCLIN_D_ASSOCIATED_EVENTS_IN_G1	41	0.441877	1.58706	0.0170976	0.159468	0.137968	2805	tags=39%, list=22%, signal=30%	CDKN2D/CDKN1A/JAK2/UBC/ABL1/CCND3/CDKN1B/RB1/RBL1/PPP2R2A/CDKN2C/CDK6/CCNE1/CKS1B/PPP2CB/PPP2CA
WP_CLOCKCONTROLLED_AUTOPHAGY_IN_BONE_METABOLISM	WP_CLOCKCONTROLLED_AUTOPHAGY_IN_BONE_METABOLISM	62	0.389301	1.53654	0.0172158	0.159468	0.137968	2406	tags=35%, list=19%, signal=29%	PER1/BMP2/DKK1/BHLHE40/JAK2/NR1D2/AMBRA1/NOTCH1/BCL2/ARNTL/RUNX2/CSF1/RB1CC1/SERPINF1/NPAS2/BHLHE41/SMAD1/SQSTM1/DRAM2/CTF1/TRAF6/ULK1
WP_SMALL_CELL_LUNG_CANCER	WP_SMALL_CELL_LUNG_CANCER	79	0.344572	1.42262	0.0172499	0.159468	0.137968	2575	tags=33%, list=20%, signal=26%	BIRC3/GADD45A/MYC/NFKBIA/BCL2L1/CDKN1A/FHIT/BCL2/NFKBIB/CDKN1B/RB1/RXRA/LAMA3/PIK3CD/PTGS2/PIK3CB/PIK3R1/CDK6/TRAF4/NFKB1/CCNE1/TRAF6/CKS1B/RELA/LAMB1/DDB2
REACTOME_GROWTH_HORMONE_RECEPTOR_SIGNALING	REACTOME_GROWTH_HORMONE_RECEPTOR_SIGNALING	17	0.567032	1.66796	0.0173684	0.159865	0.138311	561	tags=24%, list=4%, signal=23%	CISH/IRS2/JAK2/IRS1
REACTOME_DISEASES_OF_SIGNAL_TRANSDUCTION_BY_GROWTH_FACTOR_RECEPTORS_AND_SECOND_MESSENGERS	REACTOME_DISEASES_OF_SIGNAL_TRANSDUCTION_BY_GROWTH_FACTOR_RECEPTORS_AND_SECOND_MESSENGERS	344	0.245908	1.24254	0.0175045	0.16042	0.138792	2998	tags=28%, list=24%, signal=22%	KIT/HEY1/NR4A1/TRIM24/DKK1/KDM7A/MYC/HES1/PIM1/DUSP6/DUSP10/BCL2L1/IRS2/ARRB2/CDKN1A/KITLG/JAG1/JAK2/AXIN1/MAML2/EGFR/IRS1/KSR1/UBC/FRS3/NOTCH1/BRAF/HEY2/FYN/CEBPB/BCL2L11/KAT2B/TNKS2/HSP90AA1/CDKN1B/MAMLD1/FOXO3/SPRED2/TNKS/GAB2/FIP1L1/RHOG/CLCN6/SPRED1/TBL1X/BRAP/STRN/CNTRL/CNKSR2/PLCG1/PPP2R5E/PIK3CD/PPP2R5A/MECP2/EIF2AK3/FGF5/HDAC11/FGF2/PIK3CB/SQSTM1/PIK3R1/HDAC10/PPP2R5D/FLT3LG/CREBBP/CDK8/…
WP_INFLAMMATORY_RESPONSE_PATHWAY	WP_INFLAMMATORY_RESPONSE_PATHWAY	16	-0.617805	-1.70538	0.017885	0.163201	0.141198	1843	tags=38%, list=15%, signal=32%	LAMA5/VTN/COL1A2/TNFRSF1B/THBS1/COL1A1
REACTOME_REGULATION_OF_SIGNALING_BY_CBL	REACTOME_REGULATION_OF_SIGNALING_BY_CBL	18	0.564642	1.68937	0.018489	0.167988	0.14534	2047	tags=39%, list=16%, signal=33%	UBC/FYN/RAPGEF1/BLNK/PIK3CD/PIK3CB/PIK3R1
REACTOME_REGULATION_OF_LIPID_METABOLISM_BY_PPARALPHA	REACTOME_REGULATION_OF_LIPID_METABOLISM_BY_PPARALPHA	101	0.32404	1.4134	0.0186636	0.16885	0.146085	2170	tags=30%, list=17%, signal=25%	NR1D1/PLIN2/TRIB3/PPARGC1B/PPARG/NR1H3/MED30/NCOA2/ARNTL/CDK19/MED17/TBL1X/GRHL1/SP1/NFYC/RXRA/MED26/AHR/NCOA1/SIN3B/NPAS2/SIN3A/RORA/MED24/FHL2/FDFT1/MED14/CREBBP/CDK8/MED13L
BIOCARTA_EPO_PATHWAY	BIOCARTA_EPO_PATHWAY	16	0.589915	1.70124	0.0190062	0.170492	0.147506	2951	tags=56%, list=23%, signal=43%	JUN/JAK2/FOS/CSNK2A1/PLCG1/STAT5A/STAT5B/MAP2K1/SOS1
KEGG_GLYCEROPHOSPHOLIPID_METABOLISM	KEGG_GLYCEROPHOSPHOLIPID_METABOLISM	49	0.397883	1.48707	0.0189456	0.170492	0.147506	3671	tags=43%, list=29%, signal=31%	PLA2G6/PLD1/CHPT1/ADPRM/LPCAT4/GPD2/CHKA/PLA2G5/DGKE/PLA2G4A/PLD2/PTDSS1/PLA2G12A/GPAT3/DGKH/GPAM/AGPAT4/DGKQ/MBOAT2/GPD1L/DGKI
REACTOME_TRANSLESION_SYNTHESIS_BY_POLK	REACTOME_TRANSLESION_SYNTHESIS_BY_POLK	17	0.558371	1.64248	0.0194319	0.171483	0.148363	2953	tags=41%, list=23%, signal=32%	REV3L/UBC/REV1/MAD2L2/RFC1/RPA1/RFC2
PID_INTEGRIN3_PATHWAY	PID_INTEGRIN3_PATHWAY	33	-0.489842	-1.58552	0.0192528	0.171483	0.148363	2525	tags=30%, list=20%, signal=24%	SDC1/HMGB1/SPHK1/COL4A5/VTN/EDIL3/COL1A2/COL4A3/THBS1/COL1A1
WP_HOSTPATHOGEN_INTERACTION_OF_HUMAN_CORONAVIRUSES_MAPK_SIGNALING	WP_HOSTPATHOGEN_INTERACTION_OF_HUMAN_CORONAVIRUSES_MAPK_SIGNALING	32	0.459367	1.54759	0.0194222	0.171483	0.148363	743	tags=22%, list=6%, signal=21%	JUN/MAP2K6/DDIT3/MAP3K10/FOS/BCL2/MAP2K3
WP_APOPTOSIS_MODULATION_AND_SIGNALING	WP_APOPTOSIS_MODULATION_AND_SIGNALING	74	0.358971	1.46824	0.0194407	0.171483	0.148363	2143	tags=28%, list=17%, signal=24%	BIRC3/JUN/NFKBIA/HRK/MAP3K5/BCL2L1/BBC3/FOS/CASP1/BCL2/MCL1/BCL2L11/MADD/MAP3K14/BCL2L2/PTPN13/BAG3/TOLLIP/NFKB1/XIAP/HTRA2
REACTOME_SIGNALING_BY_NOTCH1	REACTOME_SIGNALING_BY_NOTCH1	64	0.386475	1.52818	0.0196259	0.172398	0.149155	2920	tags=39%, list=23%, signal=30%	HEY1/MYC/HES1/ARRB2/JAG1/TLE1/MAML2/UBC/NOTCH1/HEY2/KAT2B/MAMLD1/TBL1X/HDAC11/HDAC10/CREBBP/CDK8/KAT2A/RBPJ/TLE2/NCOR1/SNW1/NBEA/FBXW7/HDAC9
PID_P38_MKK3_6PATHWAY	PID_P38_MKK3_6PATHWAY	24	0.501311	1.55378	0.019887	0.173407	0.150028	2375	tags=42%, list=19%, signal=34%	GADD45A/MAP2K6/MAP3K5/MAP3K10/MAP2K3/TAB2/MAP3K3/TAOK3/TAOK1/TRAF6
REACTOME_TOLL_LIKE_RECEPTOR_CASCADES	REACTOME_TOLL_LIKE_RECEPTOR_CASCADES	123	0.304495	1.36727	0.0199046	0.173407	0.150028	3406	tags=37%, list=27%, signal=27%	IRAK2/BIRC3/JUN/MAP2K6/NFKBIA/DUSP6/DUSP4/RPS6KA5/FOS/UBC/RIPK2/ATF1/MAP2K3/NFKBIB/TAB2/PELI1/USP14/TIFA/NOD1/N4BP1/IRF3/NFKB1/PPP2R5D/UBE2D1/TRAF6/MAPKAPK2/RELA/UBE2D2/TAB3/PPP2CB/NKIRAS1/MAP2K1/MAP3K8/MAPK9/PPP2CA/FBXW11/MAPK1/ATF2/TLR4/PTPN4/APP/CUL1/CTSL/ALPK1/MAP2K4
KEGG_SMALL_CELL_LUNG_CANCER	KEGG_SMALL_CELL_LUNG_CANCER	69	0.370304	1.48925	0.0201427	0.174763	0.151201	2553	tags=35%, list=20%, signal=28%	BIRC3/MYC/NFKBIA/BCL2L1/FHIT/BCL2/CDKN1B/RB1/PIAS3/RXRA/LAMA3/PIK3CD/PTGS2/PIK3CB/PIK3R1/CDK6/TRAF4/NFKB1/XIAP/CCNE1/TRAF6/CKS1B/RELA/LAMB1
WP_REGULATION_OF_APOPTOSIS_BY_PARATHYROID_HORMONERELATED_PROTEIN	WP_REGULATION_OF_APOPTOSIS_BY_PARATHYROID_HORMONERELATED_PROTEIN	15	0.58328	1.64628	0.0204821	0.175842	0.152134	1382	tags=40%, list=11%, signal=36%	MYC/BCL2L1/PTHLH/BCL2/MCL1/BCL2L2
REACTOME_SIGNALING_BY_NOTCH1_PEST_DOMAIN_MUTANTS_IN_CANCER	REACTOME_SIGNALING_BY_NOTCH1_PEST_DOMAIN_MUTANTS_IN_CANCER	53	0.400192	1.51995	0.0204373	0.175842	0.152134	2920	tags=40%, list=23%, signal=31%	HEY1/MYC/HES1/JAG1/MAML2/UBC/NOTCH1/HEY2/KAT2B/MAMLD1/TBL1X/HDAC11/HDAC10/CREBBP/CDK8/KAT2A/RBPJ/NCOR1/SNW1/FBXW7/HDAC9
REACTOME_P75_NTR_RECEPTOR_MEDIATED_SIGNALLING	REACTOME_P75_NTR_RECEPTOR_MEDIATED_SIGNALLING	71	0.355283	1.44374	0.0205163	0.175842	0.152134	2514	tags=31%, list=20%, signal=25%	NFKBIA/NGF/UBC/NGFR/RIPK2/BCL2L11/GNA13/ARHGEF2/SOS2/ARHGEF7/PRKCI/PRDM4/RASGRF2/VAV2/ARHGEF18/SQSTM1/NFKB1/RTN4/ARHGEF5/AKAP13/TRAF6/RELA
WP_2873_ARYL_HYDROCARBON_RECEPTOR_PATHWAY	WP_2873_ARYL_HYDROCARBON_RECEPTOR_PATHWAY	27	0.479775	1.54307	0.0207178	0.176853	0.153009	1494	tags=30%, list=12%, signal=26%	JUN/HES1/EGFR/HSP90AA1/CDKN1B/NFE2L2/AHR/NCOA1
REACTOME_TAK1_DEPENDENT_IKK_AND_NF_KAPPA_B_ACTIVATION	REACTOME_TAK1_DEPENDENT_IKK_AND_NF_KAPPA_B_ACTIVATION	36	0.439043	1.52182	0.0213452	0.181477	0.157009	2725	tags=42%, list=22%, signal=33%	IRAK2/NFKBIA/UBC/RIPK2/NFKBIB/TAB2/USP14/TIFA/NOD1/N4BP1/NFKB1/TRAF6/RELA/TAB3/NKIRAS1
REACTOME_RHOBTB1_GTPASE_CYCLE	REACTOME_RHOBTB1_GTPASE_CYCLE	23	0.508577	1.58257	0.0215507	0.182491	0.157887	3997	tags=57%, list=32%, signal=39%	ROCK2/RBBP6/ROCK1/VIM/SPEN/TRA2B/HNRNPC/TXNL1/COPS2/RNF20/GPS1/CUL3/PDE5A
BIOCARTA_TPO_PATHWAY	BIOCARTA_TPO_PATHWAY	19	0.548346	1.65005	0.0217454	0.182897	0.158238	2951	tags=58%, list=23%, signal=44%	JUN/JAK2/FOS/CSNK2A1/PLCG1/PIK3R1/STAT5A/STAT5B/MAP2K1/RASA1/SOS1
SIG_CD40PATHWAYMAP	SIG_CD40PATHWAYMAP	28	0.465424	1.52219	0.0217714	0.182897	0.158238	3610	tags=54%, list=29%, signal=38%	DUSP1/NFKBIE/NFKBIA/NFKBIB/MAPK8IP3/SYT1/PIK3CD/PIK3R1/NFKB1/TRAF6/MAPK9/MAPK1/MAP2K4/PIK3CA/MAPK14
WP_CHROMOSOMAL_AND_MICROSATELLITE_INSTABILITY_IN_COLORECTAL_CANCER	WP_CHROMOSOMAL_AND_MICROSATELLITE_INSTABILITY_IN_COLORECTAL_CANCER	64	0.383181	1.51515	0.021869	0.182991	0.15832	1053	tags=20%, list=8%, signal=19%	JUN/GADD45A/MYC/TCF7/BBC3/CDKN1A/AXIN1/FOS/BRAF/BCL2/BCL2L11/RALA/TGFB2
PID_RXR_VDR_PATHWAY	PID_RXR_VDR_PATHWAY	21	0.527719	1.62535	0.022042	0.183712	0.158944	1783	tags=43%, list=14%, signal=37%	NR4A1/PPARG/RARG/BCL2/THRA/NR1H3/RXRA/NCOA1/PPARD
KEGG_WNT_SIGNALING_PATHWAY	KEGG_WNT_SIGNALING_PATHWAY	112	0.314628	1.38347	0.0229123	0.190217	0.164571	2983	tags=38%, list=24%, signal=29%	JUN/DKK1/MYC/FRAT2/TCF7/CSNK2A2/FRAT1/AXIN1/PRKACB/FOSL1/CCND3/PLCB4/PLCB1/ROCK2/PRKX/TBL1X/AXIN2/CSNK2A1/PPP2R5E/PPP2R5A/SOX17/ROCK1/PPARD/CTNNBIP1/NFAT5/WNT5B/PPP3CB/PPP2R5D/CREBBP/DVL1/SIAH1/LRP6/NFATC3/MMP7/PPP3CC/PPP2CB/CSNK1A1/MAPK9/PPP2CA/FBXW11/DVL2/CAMK2D
REACTOME_VLDLR_INTERNALISATION_AND_DEGRADATION	REACTOME_VLDLR_INTERNALISATION_AND_DEGRADATION	14	0.593507	1.61737	0.0230303	0.19045	0.164773	876	tags=29%, list=7%, signal=27%	MYLIP/UBC/NR1H3/AP2A2
KEGG_NON_SMALL_CELL_LUNG_CANCER	KEGG_NON_SMALL_CELL_LUNG_CANCER	40	0.417823	1.48805	0.0237137	0.195338	0.169002	2049	tags=32%, list=16%, signal=27%	RASSF5/EGFR/FHIT/BRAF/FOXO3/SOS2/RB1/RXRA/PLCG1/PIK3CD/PIK3CB/PIK3R1/CDK6
WP_CANONICAL_AND_NONCANONICAL_NOTCH_SIGNALING	WP_CANONICAL_AND_NONCANONICAL_NOTCH_SIGNALING	20	0.522143	1.58861	0.0240133	0.197039	0.170474	609	tags=25%, list=5%, signal=24%	HEY1/HES1/JAG1/MAML2/NOTCH1
REACTOME_RESPONSE_TO_METAL_IONS	REACTOME_RESPONSE_TO_METAL_IONS	13	0.612653	1.62214	0.0242171	0.197329	0.170724	965	tags=54%, list=8%, signal=50%	MT1E/MT4/MT1B/MT1F/MT1X/MT2A/MT1A
PID_MAPK_TRK_PATHWAY	PID_MAPK_TRK_PATHWAY	30	0.477408	1.59344	0.024235	0.197329	0.170724	2998	tags=47%, list=24%, signal=36%	MAP2K6/RPS6KA5/FOS/MAP2K5/BRAF/NTF3/MAP2K3/EHD4/RUSC1/MAPKAPK2/PRKCD/RAP1A/MAP2K1/MAPK1
PID_HEDGEHOG_2PATHWAY	PID_HEDGEHOG_2PATHWAY	16	0.571189	1.64723	0.0249346	0.198373	0.171628	2047	tags=56%, list=16%, signal=47%	PTHLH/ARRB2/GAS1/STIL/BOC/TGFB2/CDON/PTCH1/PIK3R1
BIOCARTA_TEL_PATHWAY	BIOCARTA_TEL_PATHWAY	15	0.577716	1.63057	0.0247565	0.198373	0.171628	1275	tags=40%, list=10%, signal=36%	MYC/EGFR/BCL2/HSP90AA1/TNKS/RB1
BIOCARTA_ARF_PATHWAY	BIOCARTA_ARF_PATHWAY	15	0.576453	1.62701	0.0251127	0.198373	0.171628	2206	tags=47%, list=17%, signal=39%	MYC/TWIST1/ABL1/RB1/PIK3R1/TBX2/POLR1D
WP_ENDOTHELIN_PATHWAYS	WP_ENDOTHELIN_PATHWAYS	22	-0.541625	-1.61373	0.0249345	0.198373	0.171628	1466	tags=27%, list=12%, signal=24%	MYLK/EDN1/CNN1/MYL1/PTGIR/COX2
REACTOME_SIGNALING_BY_FGFR1	REACTOME_SIGNALING_BY_FGFR1	36	0.433429	1.50236	0.025191	0.198373	0.171628	3068	tags=50%, list=24%, signal=38%	SPRY2/UBC/FRS3/BRAF/SPRED2/SPRED1/PLCG1/FGF5/FLRT2/FGF2/PIK3R1/GAB1/PPP2CB/PPP2CA/FRS2/SOS1/MAPK1/CBL
REACTOME_ANTIGEN_PROCESSING_CROSS_PRESENTATION	REACTOME_ANTIGEN_PROCESSING_CROSS_PRESENTATION	76	-0.391826	-1.48972	0.0245231	0.198373	0.171628	5146	tags=61%, list=41%, signal=36%	VAMP3/PSMA2/PSMB4/PSMA3/ITGAV/PSMD1/PSME2/PSMB2/PSMD5/PSMC5/PSMA5/B2M/VAMP8/PSMD2/PSMC3/MRC2/PSMD10/ITGB5/PSMC4/PSMB5/CTSV/CYBA/PSMD11/PSMC1/PSMB10/PSMC2/PSMA4/SEC61A1/PSMB6/SEC61B/CALR/SEC61G/PDIA3/CD36/MYD88/HMGB1/PSMD14/PSME3/HLA-C/SNAP23/SEC22B/HLA-B/CD14/IKBKG/TIRAP/TLR1
WP_TCELL_RECEPTOR_SIGNALING_PATHWAY	WP_TCELL_RECEPTOR_SIGNALING_PATHWAY	54	0.378616	1.45223	0.025394	0.198373	0.171628	3068	tags=48%, list=24%, signal=37%	JUN/NFKBIA/FOS/RIPK2/FYN/GAB2/MAP3K14/CBLB/PLCG1/MALT1/VIM/PIK3R1/NFKB1/NCK1/TRAF6/RELA/PAK1/PRKCD/IL15RA/MAP2K1/MAP3K8/MAPK9/SOS1/MAPK1/ATF2/CBL
WP_MEASLES_VIRUS_INFECTION	WP_MEASLES_VIRUS_INFECTION	95	0.334344	1.43831	0.0245785	0.198373	0.171628	2804	tags=35%, list=22%, signal=27%	HSPA6/JUN/NFKBIA/BCL2L1/CSNK2A2/BBC3/FOS/IFIH1/BCL2/NFKBIB/MX1/TAB2/CCND3/CDKN1B/CBLB/CSNK2A1/CD209/PIK3CD/EIF2AK3/TNFAIP3/IRF3/PIK3CB/PIK3R1/CDK6/NFKB1/CCNE1/TRAF6/STAT5A/RELA/STAT5B/JAK1/BAK1/MAPK9
REACTOME_DEATH_RECEPTOR_SIGNALLING	REACTOME_DEATH_RECEPTOR_SIGNALLING	111	0.314921	1.38089	0.0253219	0.198373	0.171628	2375	tags=27%, list=19%, signal=22%	BIRC3/NFKBIA/USP2/NGF/UBC/NGFR/RIPK2/BCL2L11/TAB2/GNA13/NSMAF/ARHGEF2/MADD/SOS2/ARHGEF7/PRKCI/PRDM4/RASGRF2/TNFAIP3/VAV2/ARHGEF18/SQSTM1/NFKB1/XIAP/RBCK1/RTN4/ARHGEF5/USP21/AKAP13/TRAF6
WP_TGFBETA_SIGNALING_PATHWAY	WP_TGFBETA_SIGNALING_PATHWAY	121	0.309208	1.37979	0.0249348	0.198373	0.171628	3610	tags=40%, list=29%, signal=29%	JUN/ATF3/MAP2K6/TGFBR3/MYC/ETS1/KLF11/TGIF1/CDKN1A/KLF6/AXIN1/FOS/EID2/MAP2K3/NUP153/RUNX2/RBL1/SP1/ZEB2/SIN3A/ROCK1/STAMBPL1/PIK3R1/CREBBP/CDK1/DAB2/TRAF6/PML/YAP1/SNW1/MAP2K1/MAPK9/SOS1/MAPK1/PAK2/ATF2/ZFYVE9/PPM1A/COPS5/APP/CUL1/SMAD4/MAP2K4/NUP214/MAP3K7/ZEB1/TRAP1/MAPK14
REACTOME_METABOLISM_OF_CARBOHYDRATES	REACTOME_METABOLISM_OF_CARBOHYDRATES	222	-0.298932	-1.31591	0.025328	0.198373	0.171628	3103	tags=31%, list=24%, signal=24%	OGN/DCN/NDST1/SDC2/G6PC3/SDC3/SLC35B2/CALM1/B4GALT5/GPI/FUT10/PFKFB2/EXT2/NUP50/SDC1/GCK/SLC35D2/XYLB/AGRN/ALDOA/GAPDH/RPE/B4GALT2/GYS1/LUM/PFKFB3/B4GALT1/SLC26A2/NUP188/SEH1L/SEC13/ALDOC/B4GALT4/XYLT2/CHSY3/SLC2A1/CSPG4/PHKB/PRELP/GLCE/PGAM2/CHST12/B3GNT2/CHPF2/ARSB/HYAL2/UGP2/CHST14/CEMIP/SHPK/B3GAT3/PFKFB4/B3GALT2/ST3GAL2/FUT11/ENO1/PKM/OMD/PPP2R1B/GLB1L/PGAM1/TPI1/GALK1/PC/PGK1/NDST2/B3GALT6/…

## Sheet: Line E
ID	Description	setSize	enrichmentScore	NES	pvalue	p.adjust	qvalue	rank	leading_edge	core_enrichment
NABA_CORE_MATRISOME	NABA_CORE_MATRISOME	159	-0.523395	-2.18559	1e-10	1.0725e-07	9.78947e-08	3266	tags=52%, list=25%, signal=40%	LAMA1/SRPX/EDIL3/FBLN2/AGRN/COL4A3/COL18A1/VIT/LTBP1/EMILIN2/OGN/CTHRC1/FBLN7/COMP/MGP/LAMB2/CRELD1/SPARC/MATN3/EGFLAM/COL5A2/HMCN1/THBS2/LTBP3/LUM/COL4A5/SPOCK1/PAPLN/NTN4/ANOS1/SPON1/VCAN/FBN1/FBLN5/EFEMP1/COL5A3/MFAP5/THSD4/NTNG1/VTN/DPT/SRPX2/FNDC1/COL5A1/IGFBP3/PRELP/COL8A1/IGFBPL1/THBS3/INTS6L/THBS1/MFAP2/SLIT2/COL6A3/NPNT/PRG4/COL15A1/TSKU/COL21A1/NID2/COL1A2/TNC/OMD/IGFBP5/SPON2/CRISPLD2/…
NABA_MATRISOME	NABA_MATRISOME	456	-0.415146	-1.92255	1e-10	1.0725e-07	9.78947e-08	2776	tags=38%, list=21%, signal=31%	SDC4/MGP/LAMB2/CRELD1/WNT4/MUC1/ANGPTL3/SPARC/ADAMTS7/MATN3/EGFLAM/EGLN1/MEGF6/PLXNC1/KAZALD1/S100A16/ANXA2/COL5A2/HMCN1/ADAM12/CHRD/TLL1/CD109/MMP1/CLEC11A/MEGF8/THBS2/IL16/LEFTY2/NRG4/CXCL12/CXCL14/LTBP3/SEMA3C/LUM/TIMP1/COL4A5/SPOCK1/PAPLN/CLEC3B/NTN4/ADAM33/ADAM19/ANOS1/S100A10/SPON1/VCAN/FBN1/ANXA10/FBLN5/EFEMP1/COL5A3/S100A11/SEMA5A/MFAP5/FGFBP3/THSD4/NTNG1/VTN/DPT/ADAMTS10/SRPX2/FAM20C/FND…
REACTOME_RESPONSE_OF_EIF2AK4_GCN2_TO_AMINO_ACID_DEFICIENCY	REACTOME_RESPONSE_OF_EIF2AK4_GCN2_TO_AMINO_ACID_DEFICIENCY	102	0.522489	2.2348	2.58965e-08	1.8516e-05	1.69009e-05	4921	tags=74%, list=38%, signal=46%	ATF3/TRIB3/DDIT3/RPLP2/CEBPG/RPL7A/CEBPB/ATF4/RPS21/RPL22L1/RPL28/RPL39L/RPL10L/RPL17/RPS2/RPL9/RPS12/RPS15A/RPL21/RPS4X/EIF2S2/RPL36A/FAU/EIF2S1/RPL13/RPLP1/RPS28/ATF2/RPL3L/RPL8/RPL24/RPS27A/RPL7/RPL39/RPL10/RPL32/IMPACT/RPS23/RPL41/RPL35A/RPSA/RPL30/RPL14/RPL27A/RPL12/RPS19/RPS8/RPL36/RPL10A/RPL31/RPL22/RPL18/RPL19/RPS16/RPS11/RPS20/RPS13/RPS25/RPL34/RPS29/RPL38/RPS4Y1/RPL35/RPL37/RPL37A/RPL11…
PID_ATF2_PATHWAY	PID_ATF2_PATHWAY	45	0.619408	2.28042	1.63407e-06	0.000794904	0.000725565	647	tags=29%, list=5%, signal=28%	ATF3/GADD45A/DUSP5/HRK/HES1/DDIT3/DUSP1/BCL2/TGFB2/BCL2L1/PPARGC1A/JUN/DUSP10
NABA_ECM_GLYCOPROTEINS	NABA_ECM_GLYCOPROTEINS	110	-0.500058	-1.98791	1.85292e-06	0.000794904	0.000725565	3266	tags=51%, list=25%, signal=38%	LAMA1/SRPX/EDIL3/FBLN2/AGRN/VIT/LTBP1/EMILIN2/CTHRC1/FBLN7/COMP/MGP/LAMB2/CRELD1/SPARC/MATN3/EGFLAM/HMCN1/THBS2/LTBP3/PAPLN/NTN4/ANOS1/SPON1/FBN1/FBLN5/EFEMP1/MFAP5/THSD4/NTNG1/VTN/DPT/SRPX2/FNDC1/IGFBP3/IGFBPL1/THBS3/INTS6L/THBS1/MFAP2/SLIT2/NPNT/TSKU/NID2/TNC/IGFBP5/SPON2/CRISPLD2/ELN/CRISPLD1/LAMA3/VWA1/EMILIN1/FGL2/MXRA5/FBN2
REACTOME_EUKARYOTIC_TRANSLATION_ELONGATION	REACTOME_EUKARYOTIC_TRANSLATION_ELONGATION	92	0.475142	1.9967	2.86314e-06	0.000878287	0.000801675	4921	tags=72%, list=38%, signal=45%	RPLP2/RPL7A/RPS21/RPL22L1/RPL28/RPL39L/RPL10L/RPL17/RPS2/RPL9/RPS12/RPS15A/RPL21/RPS4X/RPL36A/FAU/RPL13/RPLP1/RPS28/RPL3L/RPL8/RPL24/RPS27A/EEF2/RPL7/RPL39/RPL10/RPL32/RPS23/RPL41/RPL35A/RPSA/RPL30/RPL14/RPL27A/RPL12/RPS19/RPS8/RPL36/RPL10A/RPL31/RPL22/RPL18/RPL19/RPS16/RPS11/RPS20/RPS13/RPS25/RPL34/RPS29/RPL38/RPS4Y1/RPL35/RPL37/RPL37A/RPL11/UBA52/RPL13A/RPL26/RPL23/RPS3/RPL5/RPS24/RPS27/RPS5
REACTOME_RRNA_PROCESSING	REACTOME_RRNA_PROCESSING	193	0.378926	1.78261	2.86621e-06	0.000878287	0.000801675	5026	tags=61%, list=39%, signal=38%	UTP4/RPLP2/RCL1/EXOSC5/RPL7A/TEX10/RPS21/RPL22L1/DDX52/IMP4/RPL28/NOB1/WDR75/RPL39L/NOC4L/RPL10L/RPL17/RPS2/RPL9/RPS12/DDX21/TSR1/RPS15A/GNL3/DHX37/UTP20/RPL21/FBL/BYSL/TSR3/MRM3/DDX49/RPS4X/RPL36A/EXOSC2/RPP30/TRMT112/EXOSC8/NOP56/UTP14A/BOP1/FAU/RPL13/RPLP1/RIOK2/RPS28/RPP38/EXOSC1/UTP15/SNU13/RPL3L/RPL8/NOP2/RPL24/RPS27A/UTP18/RPL7/RPL39/RPL10/DIMT1/RPL32/RPS23/RPL41/NOP14/PELP1/RPL35A/RPSA/RP…
WP_PREIMPLANTATION_EMBRYO	WP_PREIMPLANTATION_EMBRYO	29	0.666788	2.22375	5.43385e-06	0.00145695	0.00132986	1610	tags=48%, list=12%, signal=42%	GATA2/ZFP36/ESRRA/DDIT3/SOX2/CDH1/ZFP42/TBX3/NR3C2/KLF4/MXD1/BATF3/ELAVL1/ZFP36L2
NABA_MATRISOME_ASSOCIATED	NABA_MATRISOME_ASSOCIATED	297	-0.373205	-1.66887	1.04674e-05	0.00249472	0.00227711	2701	tags=34%, list=21%, signal=28%	WNT4/MUC1/ANGPTL3/ADAMTS7/EGLN1/MEGF6/PLXNC1/KAZALD1/S100A16/ANXA2/ADAM12/CHRD/TLL1/CD109/MMP1/CLEC11A/MEGF8/IL16/LEFTY2/NRG4/CXCL12/CXCL14/SEMA3C/TIMP1/CLEC3B/ADAM33/ADAM19/S100A10/ANXA10/S100A11/SEMA5A/FGFBP3/ADAMTS10/FAM20C/IL11/SERPINH1/CCL26/CX3CL1/ITLN2/TGFB3/TGM2/CBLN3/LOXL3/CSTA/MMP10/S100A2/CTSA/PAPPA2/P4HA1/F10/ADAMTS4/TIMP3/ADAMTS9/PLOD2/SFRP4/SEMA3A/ADAMTSL5/ADAM23/TGFB1/BMP1/IGF1/ADA…
PID_CMYB_PATHWAY	PID_CMYB_PATHWAY	61	0.522149	2.02766	1.99484e-05	0.00388994	0.00355063	1481	tags=28%, list=11%, signal=25%	BIRC3/LEF1/PIM1/HES1/MYC/KIT/BCL2/ETS1/CDKN1B/ADORA2B/CEBPB/KITLG/CDKN1A/MAD1L1/PTGS2/CBX4/SP1
REACTOME_EXTRACELLULAR_MATRIX_ORGANIZATION	REACTOME_EXTRACELLULAR_MATRIX_ORGANIZATION	202	-0.404539	-1.74265	1.9413e-05	0.00388994	0.00355063	3602	tags=46%, list=28%, signal=34%	COL4A1/CD47/ASPN/ITGB1/PPIB/COL16A1/P4HA2/PLOD1/F11R/LAMA1/FBLN2/AGRN/COL4A3/COL18A1/BSG/LTBP1/EMILIN2/ADAMTS1/COMP/ADAMTS2/CASP3/LOXL2/CAPN1/SH3PXD2A/SDC4/LAMB2/PTPRS/SPARC/ITGB5/MATN3/COL5A2/ADAM12/TLL1/MMP1/LTBP3/LUM/TIMP1/COL4A5/NTN4/ADAM19/DAG1/VCAN/FBN1/ITGA10/FBLN5/EFEMP1/COL5A3/ITGA7/MFAP5/ITGA11/PLEC/VTN/COL5A1/SERPINH1/COL8A1/TGFB3/FURIN/LOXL3/JAM2/THBS1/MFAP2/MMP10/COL6A3/P4HA1/CAPN3/A…
REACTOME_RESPONSE_OF_EIF2AK1_HRI_TO_HEME_DEFICIENCY	REACTOME_RESPONSE_OF_EIF2AK1_HRI_TO_HEME_DEFICIENCY	15	0.793711	2.2261	2.75292e-05	0.00454232	0.0041461	1174	tags=60%, list=9%, signal=55%	ATF3/PPP1R15A/TRIB3/DDIT3/CEBPG/CEBPB/GRB10/ATF4/CHAC1
KEGG_RIBOSOME	KEGG_RIBOSOME	87	0.469137	1.95426	2.67305e-05	0.00454232	0.0041461	4921	tags=75%, list=38%, signal=47%	RPLP2/RPL7A/RPS21/RPL22L1/RPL28/RPL10L/RPL17/RPS2/RPL9/RPS12/RPS15A/RPL21/RPS4X/RPL36A/RSL24D1/FAU/RPL13/RPLP1/RPS28/RPL3L/RPL8/RPL24/RPS27A/RPL7/RPL39/RPL10/RPL32/RPS23/RPL41/RPL35A/RPSA/RPL30/RPL14/RPL27A/RPL12/RPS19/RPS8/RPL36/RPL10A/RPL31/RPL22/RPL18/RPL19/RPS16/RPS11/RPS20/RPS13/RPS25/RPL34/RPS29/RPL38/RPS4Y1/RPL35/RPL37/RPL37A/RPL11/UBA52/RPL13A/RPL26/RPL23/RPS3/RPL5/RPS24/RPS27/RPS5
PID_P53_DOWNSTREAM_PATHWAY	PID_P53_DOWNSTREAM_PATHWAY	112	0.422464	1.84808	3.26157e-05	0.0049972	0.0045613	2624	tags=35%, list=20%, signal=28%	ATF3/GDF15/GADD45A/DUSP5/LIF/DUSP1/PMAIP1/BCL2/KAT2A/DKK1/BCL2L1/RNF144B/JUN/PPM1J/SPP1/HTT/TP53BP2/TADA2B/CDKN1A/RRM2B/JMY/SP1/BCL6/BBC3/GPX1/TRRAP/AIFM2/PYCARD/DDB2/PML/E2F3/NFYA/PLK3/PERP/MCL1/TRIAP1/MAP4K4/EGFR/TNFRSF10B
REACTOME_EUKARYOTIC_TRANSLATION_INITIATION	REACTOME_EUKARYOTIC_TRANSLATION_INITIATION	119	0.418849	1.85055	4.07714e-05	0.00583031	0.00532174	4962	tags=71%, list=38%, signal=45%	RPLP2/RPL7A/RPS21/RPL22L1/RPL28/EIF4A2/EIF4EBP1/RPL39L/RPL10L/RPL17/EIF2B2/RPS2/RPL9/RPS12/RPS15A/RPL21/EIF3F/RPS4X/EIF2S2/RPL36A/EIF3G/EIF3M/FAU/EIF2B4/EIF2S1/RPL13/RPLP1/RPS28/EIF3D/RPL3L/RPL8/RPL24/RPS27A/RPL7/RPL39/RPL10/RPL32/RPS23/RPL41/EIF3I/RPL35A/RPSA/EIF3A/RPL30/RPL14/RPL27A/EIF3E/EIF4B/EIF5/RPL12/RPS19/RPS8/RPL36/RPL10A/RPL31/RPL22/RPL18/RPL19/RPS16/RPS11/RPS20/EIF3H/EIF3K/EIF3J/RPS13/…
REACTOME_NONSENSE_MEDIATED_DECAY_NMD	REACTOME_NONSENSE_MEDIATED_DECAY_NMD	116	0.424208	1.87492	5.0183e-05	0.00598014	0.0054585	4921	tags=67%, list=38%, signal=42%	RPLP2/SMG9/RPL7A/RPS21/RPL22L1/RPL28/RPL39L/RPL10L/RPL17/RPS2/RPL9/RPS12/RPS15A/SMG7/UPF2/RPL21/SMG1/RNPS1/RPS4X/RPL36A/PPP2CA/FAU/RPL13/RPLP1/RPS28/DCP1A/RPL3L/RPL8/RPL24/RPS27A/RPL7/RPL39/RPL10/RPL32/RPS23/RPL41/RPL35A/RPSA/RPL30/RPL14/RPL27A/RPL12/CASC3/RPS19/RPS8/SMG8/RPL36/RPL10A/RPL31/RPL22/RPL18/RPL19/RPS16/RPS11/RPS20/MAGOH/RPS13/RPS25/RPL34/RPS29/RPL38/RPS4Y1/RPL35/RPL37/RPL37A/EIF4A3/RP…
REACTOME_SELENOAMINO_ACID_METABOLISM	REACTOME_SELENOAMINO_ACID_METABOLISM	105	0.433361	1.87036	4.87746e-05	0.00598014	0.0054585	4921	tags=69%, list=38%, signal=43%	CTH/RPLP2/RPL7A/RPS21/RPL22L1/AIMP1/RPL28/AIMP2/RPL39L/RPL10L/RPL17/RPS2/RPL9/RPS12/RPS15A/RPL21/RPS4X/RPL36A/FAU/RPL13/RPLP1/EEF1E1/RPS28/RPL3L/RPL8/RPL24/RPS27A/RPL7/RPL39/RPL10/RPL32/RPS23/EEFSEC/RPL41/RPL35A/RPSA/RPL30/RPL14/RPL27A/RPL12/PAPSS2/RPS19/RPS8/RPL36/RPL10A/RPL31/RPL22/RPL18/RPL19/RPS16/RPS11/RPS20/RPS13/RPS25/RPL34/RPS29/RPL38/RPS4Y1/RPL35/RPL37/RPL37A/RPL11/UBA52/RPL13A/RPL26/RPL…
REACTOME_DISEASES_OF_GLYCOSYLATION	REACTOME_DISEASES_OF_GLYCOSYLATION	107	-0.471792	-1.86755	4.56111e-05	0.00598014	0.0054585	3247	tags=49%, list=25%, signal=37%	AGRN/EXT2/C1GALT1/ALG1/OGN/ADAMTS1/ADAMTS2/MPI/ALG6/HEXA/SDC4/MUC1/ALG9/ADAMTS7/GALNT12/THBS2/C1GALT1C1/LUM/ALG14/B4GALT1/DAG1/SPON1/VCAN/SEMA5A/ALG8/THSD4/MPDU1/ADAMTS10/MGAT2/PRELP/B4GALT7/NUS1/POMGNT1/THBS1/CTSA/ADAMTS4/ADAMTS9/MOGS/ADAMTSL5/OMD/B3GALT6/SPON2/GALK1/GALE/DOLK/ALG12/B3GAT3/CSPG4/ADAMTS13/SLC26A2/THSD1/SEMA5B
REACTOME_ASSEMBLY_OF_COLLAGEN_FIBRILS_AND_OTHER_MULTIMERIC_STRUCTURES	REACTOME_ASSEMBLY_OF_COLLAGEN_FIBRILS_AND_OTHER_MULTIMERIC_STRUCTURES	44	-0.578207	-1.97275	6.95278e-05	0.00745686	0.00680641	2423	tags=43%, list=19%, signal=35%	COL5A2/TLL1/COL4A5/COL5A3/PLEC/COL5A1/COL8A1/LOXL3/COL6A3/COL15A1/COL1A2/BMP1/LOXL1/LAMA3/COL27A1/COL3A1/COL4A4/COL1A1/LOXL4
REACTOME_COLLAGEN_FORMATION	REACTOME_COLLAGEN_FORMATION	65	-0.519294	-1.92174	6.64751e-05	0.00745686	0.00680641	3602	tags=52%, list=28%, signal=38%	COL6A6/COL4A1/PPIB/COL16A1/P4HA2/PLOD1/COL4A3/COL18A1/ADAMTS2/LOXL2/COL5A2/TLL1/COL4A5/COL5A3/PLEC/COL5A1/SERPINH1/COL8A1/LOXL3/COL6A3/P4HA1/COL15A1/PLOD2/COL21A1/COL1A2/BMP1/LOXL1/LAMA3/COL27A1/COL3A1/COLGALT2/COL4A4/COL1A1/LOXL4
REACTOME_PERK_REGULATES_GENE_EXPRESSION	REACTOME_PERK_REGULATES_GENE_EXPRESSION	30	0.630268	2.11115	7.81487e-05	0.00798233	0.00728604	3214	tags=57%, list=25%, signal=43%	ATF3/DDIT3/CEBPG/EXOSC5/HSPA5/HERPUD1/CEBPB/ATF4/EIF2AK3/EIF2S2/NFYA/EXOSC2/EXOSC8/KHSRP/EIF2S1/EXOSC1/NFYC
PID_INTEGRIN1_PATHWAY	PID_INTEGRIN1_PATHWAY	56	-0.546427	-1.94036	8.54945e-05	0.00833571	0.0076086	3266	tags=54%, list=25%, signal=40%	COL4A1/ITGB1/LAMA1/COL4A3/COL18A1/PLAUR/LAMB2/COL5A2/THBS2/COL4A5/FBN1/ITGA10/ITGA7/ITGA11/VTN/COL5A1/CD14/TGM2/JAM2/THBS1/COL6A3/NPNT/COL1A2/TNC/LAMA3/ITGA5/COL3A1/CSPG4/COL4A4/COL1A1
NABA_ECM_REGULATORS	NABA_ECM_REGULATORS	112	-0.446658	-1.78254	0.00011326	0.0105627	0.00964137	3060	tags=41%, list=23%, signal=32%	AGT/ADAMTS1/ADAMTS2/PCSK5/LOXL2/ADAMTS7/EGLN1/KAZALD1/ADAM12/TLL1/CD109/MMP1/TIMP1/ADAM33/ADAM19/ADAMTS10/FAM20C/SERPINH1/TGM2/LOXL3/CSTA/MMP10/CTSA/PAPPA2/P4HA1/F10/ADAMTS4/TIMP3/ADAMTS9/PLOD2/ADAMTSL5/ADAM23/BMP1/ADAM15/HYAL2/SERPINE2/LOXL1/MMP19/EGLN3/ADAM21/PCSK6/ADAM10/FAM20A/SULF1/ADAMTS13/LOXL4
WP_PHOTODYNAMIC_THERAPYINDUCED_UNFOLDED_PROTEIN_RESPONSE	WP_PHOTODYNAMIC_THERAPYINDUCED_UNFOLDED_PROTEIN_RESPONSE	24	0.663956	2.0875	0.000130998	0.011708	0.0106867	1990	tags=50%, list=15%, signal=42%	ATF3/PPP1R15A/TRIB3/ERN1/DDIT3/HSPA5/ATF4/EIF2AK3/DNAJB9/BBC3/XBP1/EIF2A
REACTOME_RESPONSE_TO_METAL_IONS	REACTOME_RESPONSE_TO_METAL_IONS	11	0.816506	2.02512	0.000136989	0.0117537	0.0107284	2154	tags=91%, list=17%, signal=76%	MT1G/MT1F/MT1E/MT1X/MT1A/MT2A/MT1M/MT1H/MTF1/MT4
REACTOME_CELLULAR_RESPONSE_TO_STARVATION	REACTOME_CELLULAR_RESPONSE_TO_STARVATION	149	0.366437	1.67053	0.000144443	0.0119166	0.0108771	4704	tags=55%, list=36%, signal=36%	ATF3/TRIB3/DDIT3/RPLP2/CEBPG/RPL7A/CEBPB/RRAGD/ATF4/WDR24/RHEB/RPS21/NPRL2/RPL22L1/RPL28/ATP6V0B/SESN2/RPL39L/ATP6V1H/RPL10L/RPL17/RPS2/RPL9/RPS12/RPS15A/RPL21/RPS4X/EIF2S2/RPL36A/ATP6V1F/FAU/EIF2S1/RPL13/RPLP1/RPS28/ATP6V1A/MLST8/ATF2/RPL3L/RPL8/RPL24/RPS27A/RPL7/ATP6V1C1/RPL39/ATP6V1E1/RPL10/RPL32/IMPACT/RPS23/RPL41/RPL35A/RPSA/RPL30/RPL14/RPL27A/RPL12/RPS19/RPS8/RPL36/RPL10A/RPL31/RPL22/RPL18/…
REACTOME_ATF4_ACTIVATES_GENES_IN_RESPONSE_TO_ENDOPLASMIC_RETICULUM_STRESS	REACTOME_ATF4_ACTIVATES_GENES_IN_RESPONSE_TO_ENDOPLASMIC_RETICULUM_STRESS	25	0.654319	2.07841	0.000161518	0.0128317	0.0117124	603	tags=28%, list=5%, signal=27%	ATF3/DDIT3/CEBPG/EXOSC5/HERPUD1/CEBPB/ATF4
WP_CHROMOSOMAL_AND_MICROSATELLITE_INSTABILITY_IN_COLORECTAL_CANCER	WP_CHROMOSOMAL_AND_MICROSATELLITE_INSTABILITY_IN_COLORECTAL_CANCER	67	0.470015	1.82379	0.000180473	0.0138256	0.0126196	2158	tags=31%, list=17%, signal=26%	GADD45A/LEF1/GADD45G/MYC/PMAIP1/BCL2/TGFB2/JUN/RALA/RALGDS/CASP9/AXIN1/FOS/CDKN1A/MAP2K1/PTGS2/REL/BBC3/DDB2/AXIN2/SMAD4
REACTOME_TRANSPORT_OF_CONNEXONS_TO_THE_PLASMA_MEMBRANE	REACTOME_TRANSPORT_OF_CONNEXONS_TO_THE_PLASMA_MEMBRANE	13	-0.765396	-1.9657	0.000222066	0.0162767	0.0148569	1809	tags=69%, list=14%, signal=60%	TUBA1B/TUBB2A/TUBA4B/TUBB4B/GJA1/TUBB6/TUBB1/TUBA8/TUBA1A
REACTOME_INTRAFLAGELLAR_TRANSPORT	REACTOME_INTRAFLAGELLAR_TRANSPORT	45	-0.565509	-1.93545	0.000235235	0.0162767	0.0148569	2137	tags=33%, list=16%, signal=28%	TRAF3IP1/IFT140/IFT81/TTC26/TUBA1B/DYNLL1/TUBB2A/TUBB4B/TUBB6/TUBB1/IFT172/TUBA1A/DYNLRB2/TTC30A/DYNLL2
WP_CYTOPLASMIC_RIBOSOMAL_PROTEINS	WP_CYTOPLASMIC_RIBOSOMAL_PROTEINS	87	0.435923	1.8159	0.000233345	0.0162767	0.0148569	4921	tags=71%, list=38%, signal=45%	RPLP2/RPL7A/RPS21/RPL28/RPL17/RPS2/RPL9/RPS12/RPS15A/RPL21/RPS4X/RPL36A/FAU/RPL13/RPLP1/RPS28/RPL3L/RPL8/RPL24/RPS27A/RPL7/RPL39/RPL10/RPL32/RPS23/RPL41/RPL35A/RPSA/RPL30/RPL14/RPL27A/RPL12/RPS19/RPS8/RPL36/RPL10A/RPL31/RPL22/RPL18/RPL19/RPS16/RPS11/RPS20/RPS13/RPS25/RPL34/RPS29/RPL38/RPS4Y1/RPL35/RPL37/RPL37A/RPL11/UBA52/RPL13A/RPL26/RPL23/RPS3/RPL5/RPS24/RPS27/RPS5
REACTOME_CYTOKINE_SIGNALING_IN_IMMUNE_SYSTEM	REACTOME_CYTOKINE_SIGNALING_IN_IMMUNE_SYSTEM	470	0.267511	1.38161	0.000261198	0.0175084	0.0159812	1779	tags=17%, list=14%, signal=15%	BIRC3/NFKBIA/LIF/IRAK2/PIM1/IL12A/TWIST1/MYC/RIPK2/RELB/STX1A/TSLP/IL18BP/S1PR1/IL1RL1/BCL2/IFIT2/SOX2/IRF1/PTPRJ/NFKB2/PELI1/MX1/EDA/IRS1/CDKN1B/IRS2/MAP2K3/BCL2L1/TNFSF15/JUN/GRB10/TNFSF9/CSF1/PPP2R5D/RALA/ISG20/UBC/TRIM8/NFKBIB/CD44/MT2A/IL15/TRIM17/IL15RA/TRAF2/FOS/FGF2/HERC5/ATF1/FOXO3/SNRPA1/GBP4/CDKN1A/SOCS6/SOCS2/MAPKAPK2/MAP2K6/EIF4A2/MAP2K1/IL1B/PTGS2/PELI2/PIK3CB/TRAF6/BCL6/SOD2/AIP/HL…
WP_STRIATED_MUSCLE_CONTRACTION_PATHWAY	WP_STRIATED_MUSCLE_CONTRACTION_PATHWAY	25	-0.666947	-1.99559	0.000278551	0.0176511	0.0161115	3196	tags=68%, list=25%, signal=51%	TTN/MYH8/MYL9/TPM3/TPM1/TPM2/MYH3/TNNT3/MYL4/ACTN2/ACTC1/MYL1/ACTA1/TNNC1/ACTA2/MYL3/TNNC2
WP_GASTRIN_SIGNALING_PATHWAY	WP_GASTRIN_SIGNALING_PATHWAY	98	0.419044	1.77316	0.000279785	0.0176511	0.0161115	1481	tags=23%, list=11%, signal=21%	BIRC3/BMP2/NFKBIA/MYC/KIT/PPARG/IRS1/CDKN1B/CDH1/BCL2L1/JUN/KLF4/JAG1/CD44/MEF2D/FOS/FOXO3/CDKN1A/MAP2K1/PTGS2/ELAVL1/EIF4EBP1/SP1
REACTOME_STRIATED_MUSCLE_CONTRACTION	REACTOME_STRIATED_MUSCLE_CONTRACTION	22	-0.680156	-1.97615	0.000318629	0.0191631	0.0174916	2311	tags=59%, list=18%, signal=49%	TPM3/TPM1/TPM2/MYH3/TNNT3/MYL4/ACTN2/ACTC1/MYL1/ACTA1/TNNC1/MYL3/TNNC2
WP_GLYCOLYSIS_IN_SENESCENCE	WP_GLYCOLYSIS_IN_SENESCENCE	11	-0.806531	-1.96917	0.000321619	0.0191631	0.0174916	1966	tags=64%, list=15%, signal=54%	GAPDH/ENO1/ALDOC/G6PD/PKM/PGK1/LDHA
KEGG_GLYCOLYSIS_GLUCONEOGENESIS	KEGG_GLYCOLYSIS_GLUCONEOGENESIS	45	-0.556543	-1.90476	0.000351909	0.0202877	0.018518	2096	tags=36%, list=16%, signal=30%	PGAM1/PDHB/GAPDH/ACSS1/PGAM2/ENO1/ALDH1B1/TPI1/ALDOC/ADH6/LDHAL6A/PKM/PGK1/GCK/LDHA/ADH1C
REACTOME_O_LINKED_GLYCOSYLATION	REACTOME_O_LINKED_GLYCOSYLATION	62	-0.502431	-1.83576	0.000378326	0.0202877	0.018518	3093	tags=53%, list=24%, signal=41%	C1GALT1/ADAMTS1/GCNT1/ADAMTS2/MUC1/GALNT10/ADAMTS7/GALNT12/ST3GAL4/GALNT2/THBS2/C1GALT1C1/B3GNT8/DAG1/SPON1/POMGNT2/POMK/SEMA5A/THSD4/ADAMTS10/GALNT5/POMGNT1/GALNT1/THBS1/GALNT11/ADAMTS4/ADAMTS9/ADAMTSL5/SPON2/ADAMTS13/THSD1/ST3GAL2/SEMA5B
WP_TNFALPHA_SIGNALING_PATHWAY	WP_TNFALPHA_SIGNALING_PATHWAY	83	0.428944	1.76621	0.000365327	0.0202877	0.018518	1962	tags=25%, list=15%, signal=22%	BIRC3/NFKBIA/TNFAIP3/NFKBIE/MAP3K5/NFKB2/MAP2K3/BCL2L1/JUN/NFKBIB/MAP4K2/TRAF2/CASP9/NSMAF/MAP2K6/CSNK2A1/REL/MAP3K3/SMPD2/KSR1/TRAP1
WP_ADIPOGENESIS	WP_ADIPOGENESIS	97	0.409796	1.7349	0.000374941	0.0202877	0.018518	584	tags=20%, list=4%, signal=19%	BMP2/GADD45A/GATA2/LIF/PLIN2/TWIST1/TRIB3/DDIT3/KLF15/FOXC2/NAMPT/PPARG/IRS1/DVL1/IRS2/PPARGC1A/KLF6/CEBPB/KLF5
REACTOME_COLLAGEN_BIOSYNTHESIS_AND_MODIFYING_ENZYMES	REACTOME_COLLAGEN_BIOSYNTHESIS_AND_MODIFYING_ENZYMES	49	-0.544472	-1.90288	0.000413022	0.0210936	0.0192537	3730	tags=57%, list=29%, signal=41%	COL6A6/COL4A1/PPIB/COL16A1/P4HA2/PLOD1/COL4A3/COL18A1/ADAMTS2/COL5A2/TLL1/COL4A5/COL5A3/COL5A1/SERPINH1/COL8A1/COL6A3/P4HA1/COL15A1/PLOD2/COL21A1/COL1A2/BMP1/COL27A1/COL3A1/COLGALT2/COL4A4/COL1A1
REACTOME_SIGNALING_BY_GPCR	REACTOME_SIGNALING_BY_GPCR	272	-0.342318	-1.51721	0.000407816	0.0210936	0.0192537	2585	tags=29%, list=20%, signal=24%	ITSN1/CALCRL/S1PR2/ARHGEF40/F2RL2/GPSM2/PTGIR/ARHGEF1/PIK3R2/NBEA/PPP3CA/GRB2/FZD4/CAMK2B/CXCL12/PDE7B/GRK6/ARHGEF18/RGS5/SOS2/ADM/GPSM1/AKT2/C5AR1/EDN1/ARHGEF38/PTH1R/GNG11/FZD6/CX3CL1/PLPPR2/ARHGEF3/FZD8/ITPR2/ACKR2/F2R/ADCY5/P2RY11/AVPR1A/KALRN/GNA12/HTR2B/PTGER3/ACKR4/CMKLR1/PLEKHG5/PPP2R1B/ECE2/OXTR/ARRB1/PTHLH/ARHGEF25/NMB/RGS4/PLEKHG2/FZD1/RXFP1/HTR2A/ITGA5/CXCL6/FZD2/RAMP2/CXCL1/PPP1CA/PR…
REACTOME_MUSCLE_CONTRACTION	REACTOME_MUSCLE_CONTRACTION	123	-0.422813	-1.70107	0.000444611	0.0221788	0.0202442	3205	tags=41%, list=25%, signal=32%	ORAI1/KCNIP3/TTN/CACNA1H/HIPK2/CALD1/MYH8/MYL9/VCL/ITGB5/SORBS1/KCND3/NPR2/ANXA2/TPM3/PXN/CAMK2B/TPM1/MYLPF/MYL6/CASQ2/LMOD1/TPM2/WWTR1/ORAI2/KCNK6/ITPR2/KCNE3/MYH3/SCN3B/TNNT3/MYL4/ACTN2/ACTC1/MYL1/PLN/FXYD6/KCNK1/SLN/SCN7A/ACTA1/TNNC1/ACTA2/FGF14/MYL3/ACTG2/TNNC2/CACNG8/KCNK15/RYR3/ITPR3
REACTOME_GPCR_LIGAND_BINDING	REACTOME_GPCR_LIGAND_BINDING	108	-0.435294	-1.72661	0.000471998	0.0230099	0.0210028	1848	tags=40%, list=14%, signal=34%	CALCRL/S1PR2/F2RL2/PTGIR/FZD4/CXCL12/ADM/C5AR1/EDN1/PTH1R/GNG11/FZD6/CX3CL1/PLPPR2/FZD8/ACKR2/F2R/P2RY11/AVPR1A/HTR2B/PTGER3/ACKR4/CMKLR1/ECE2/OXTR/PTHLH/NMB/FZD1/RXFP1/HTR2A/CXCL6/FZD2/RAMP2/CXCL1/GPR18/PENK/CCL11/GNB3/FZD3/MC1R/F2RL1/GNRHR/S1PR3
REACTOME_NCAM_SIGNALING_FOR_NEURITE_OUT_GROWTH	REACTOME_NCAM_SIGNALING_FOR_NEURITE_OUT_GROWTH	40	-0.551677	-1.84716	0.000550525	0.0262417	0.0239527	3730	tags=52%, list=29%, signal=38%	COL6A6/COL4A1/SPTBN1/AGRN/COL4A3/CACNA1H/PTK2/RPS6KA5/COL5A2/GRB2/COL4A5/GFRA1/COL5A3/COL5A1/SPTAN1/SPTB/SPTBN2/SPTBN4/COL6A3/COL3A1/COL4A4
WP_APOPTOSIS	WP_APOPTOSIS	71	0.452572	1.8108	0.000572072	0.026676	0.0243491	1005	tags=18%, list=8%, signal=17%	BIRC3/NFKBIA/HRK/NFKBIE/MYC/PMAIP1/BCL2/IRF1/BCL2L1/JUN/NFKBIB/TRAF2/CASP9
REACTOME_GAP_JUNCTION_ASSEMBLY	REACTOME_GAP_JUNCTION_ASSEMBLY	17	-0.718757	-1.96449	0.000729677	0.0327125	0.029859	1809	tags=59%, list=14%, signal=51%	TUBA1B/TUBB2A/TUBA4B/TUBB4B/GJA1/TUBB6/TUBB1/TUBA8/TUBA1A/GJD2
REACTOME_CLASS_A_1_RHODOPSIN_LIKE_RECEPTORS	REACTOME_CLASS_A_1_RHODOPSIN_LIKE_RECEPTORS	76	-0.460603	-1.74358	0.000732027	0.0327125	0.029859	1493	tags=34%, list=11%, signal=30%	C5AR1/EDN1/CX3CL1/PLPPR2/ACKR2/F2R/P2RY11/AVPR1A/HTR2B/PTGER3/ACKR4/CMKLR1/ECE2/OXTR/NMB/RXFP1/HTR2A/CXCL6/CXCL1/GPR18/PENK/CCL11/MC1R/F2RL1/GNRHR/S1PR3
BIOCARTA_CDMAC_PATHWAY	BIOCARTA_CDMAC_PATHWAY	12	0.753004	1.92402	0.000794417	0.0340805	0.0311077	2734	tags=67%, list=21%, signal=53%	NFKBIA/MYC/JUN/FOS/MAP2K1/NFKB1/PLCB1/RELA
NABA_BASEMENT_MEMBRANES	NABA_BASEMENT_MEMBRANES	29	-0.599681	-1.86326	0.000794267	0.0340805	0.0311077	3730	tags=62%, list=29%, signal=44%	COL6A6/COL4A1/LAMA1/AGRN/COL4A3/COL18A1/LAMB2/HMCN1/COL4A5/PAPLN/NTN4/NTNG1/COL6A3/NPNT/COL15A1/NID2/LAMA3/COL4A4
WP_TP53_NETWORK	WP_TP53_NETWORK	16	0.695686	1.97894	0.000932546	0.0384675	0.0351121	1688	tags=44%, list=13%, signal=38%	GADD45A/MYC/PMAIP1/BCL2/CDKN1A/ABL1/BBC3
KEGG_MAPK_SIGNALING_PATHWAY	KEGG_MAPK_SIGNALING_PATHWAY	184	0.331898	1.55414	0.000920167	0.0384675	0.0351121	1554	tags=20%, list=12%, signal=18%	GADD45A/DUSP5/PTPRR/GADD45G/MYC/DDIT3/RELB/NR4A1/PLA2G1B/MAP3K5/DUSP1/FGF18/NGF/BDNF/NTF3/NFKB2/TGFB2/MAP2K3/PLA2G5/JUN/MKNK2/ATF4/DUSP10/MAP4K2/DUSP16/TRAF2/FOS/FGF2/RASA2/MAPKAPK2/MAP2K6/MAP2K1/CACNA2D2/IL1B/TRAF6/PLA2G4A/PLA2G12A
REACTOME_TOLL_LIKE_RECEPTOR_9_TLR9_CASCADE	REACTOME_TOLL_LIKE_RECEPTOR_9_TLR9_CASCADE	92	0.391	1.6431	0.000997012	0.0403507	0.036831	2734	tags=34%, list=21%, signal=27%	NFKBIA/IRAK2/RIPK2/NFKB2/PELI1/MAP2K3/JUN/PPP2R5D/UBC/NFKBIB/TLR4/TRAF2/FOS/ATF1/MAPKAPK2/MAP2K6/MAP2K1/PELI2/TRAF6/LRRC14/TIFA/PELI3/PPP2CB/ECSIT/NFKB1/ALPK1/PPP2CA/MEF2A/CUL1/MAPK14/RELA
BIOCARTA_ATM_PATHWAY	BIOCARTA_ATM_PATHWAY	18	0.676897	2.00273	0.00105968	0.0407108	0.0371596	3226	tags=56%, list=25%, signal=42%	NFKBIA/GADD45A/JUN/RBBP8/CDKN1A/ABL1/NFKB1/RELA/CHEK1/RAD51
REACTOME_CHEMOKINE_RECEPTORS_BIND_CHEMOKINES	REACTOME_CHEMOKINE_RECEPTORS_BIND_CHEMOKINES	15	-0.723036	-1.92264	0.00106285	0.0407108	0.0371596	2192	tags=47%, list=17%, signal=39%	CXCL12/CX3CL1/ACKR2/ACKR4/CXCL6/CXCL1/CCL11
REACTOME_TOLL_LIKE_RECEPTOR_TLR1_TLR2_CASCADE	REACTOME_TOLL_LIKE_RECEPTOR_TLR1_TLR2_CASCADE	93	0.391477	1.65009	0.00106127	0.0407108	0.0371596	2734	tags=34%, list=21%, signal=27%	NFKBIA/IRAK2/RIPK2/NFKB2/PELI1/MAP2K3/JUN/PPP2R5D/UBC/NFKBIB/TLR4/TRAF2/FOS/ATF1/MAPKAPK2/MAP2K6/MAP2K1/TLR6/PELI2/TRAF6/LRRC14/TIFA/PELI3/PPP2CB/ECSIT/NFKB1/ALPK1/PPP2CA/MEF2A/CUL1/MAPK14/RELA
REACTOME_NUCLEAR_RECEPTOR_TRANSCRIPTION_PATHWAY	REACTOME_NUCLEAR_RECEPTOR_TRANSCRIPTION_PATHWAY	36	0.534924	1.85669	0.00122164	0.0459722	0.0419621	2069	tags=39%, list=16%, signal=33%	NR1D1/NR4A3/ESRRA/NR4A1/NR2E3/PPARG/NR2C2AP/NR3C2/NR1D2/NR6A1/PGR/NR3C1/NR1H3/THRA
NABA_ECM_AFFILIATED	NABA_ECM_AFFILIATED	61	-0.476516	-1.73153	0.00124621	0.0460883	0.042068	2776	tags=34%, list=21%, signal=27%	SDC4/MUC1/PLXNC1/ANXA2/CLEC11A/SEMA3C/CLEC3B/ANXA10/SEMA5A/ITLN2/SEMA3A/PLXDC1/ITLN1/SEMA6C/SEMA4F/C1QTNF1/C1QTNF2/PLXND1/CSPG4/PLXNA4/SEMA5B
REACTOME_COLLAGEN_DEGRADATION	REACTOME_COLLAGEN_DEGRADATION	39	-0.547498	-1.80815	0.00133059	0.048375	0.0441553	2423	tags=56%, list=19%, signal=46%	COL12A1/COL6A6/COL4A1/COL16A1/COL4A3/COL18A1/COL5A2/MMP1/COL4A5/COL5A3/COL5A1/COL8A1/FURIN/MMP10/COL6A3/COL15A1/COL1A2/MMP19/COL3A1/ADAM10/COL4A4/COL1A1
WP_UNFOLDED_PROTEIN_RESPONSE	WP_UNFOLDED_PROTEIN_RESPONSE	24	0.605094	1.90244	0.00138321	0.0486392	0.0443965	1790	tags=46%, list=14%, signal=40%	PPP1R15A/ERN1/DDIT3/PMAIP1/BCL2/HSPA5/ATF4/IL1B/EIF2AK3/BBC3/XBP1
PID_SYNDECAN_1_PATHWAY	PID_SYNDECAN_1_PATHWAY	33	-0.568383	-1.82132	0.00136756	0.0486392	0.0443965	3626	tags=55%, list=28%, signal=39%	HGF/COL4A1/PPIB/COL16A1/COL4A3/BSG/COL5A2/MMP1/COL4A5/COL5A1/COL8A1/COL6A3/COL15A1/COL1A2/TGFB1/COL3A1/COL4A4/COL1A1
REACTOME_ASPARAGINE_N_LINKED_GLYCOSYLATION	REACTOME_ASPARAGINE_N_LINKED_GLYCOSYLATION	256	-0.336695	-1.48707	0.00147073	0.0508826	0.0464442	3316	tags=34%, list=25%, signal=26%	TUBB3/TRAPPC9/PREB/SPTBN1/MGAT4C/DDOST/SEL1L/OS9/MAN1A1/DCTN3/CSNK1D/B4GALT4/TMED10/TMEM115/RAD23B/ALG1/NPL/STX5/MPI/GMDS/ALG6/TMED7/DYNC1LI2/STX17/GNPNAT1/GANAB/SEC24C/MGAT1/ALG9/TMED9/FUOM/ARF3/MGAT5/SLC17A5/FUCA1/MGAT3/F8/GMPPA/ST3GAL4/ALG10B/GBF1/EDEM3/SLC35C1/LMAN2L/TRAPPC1/ALG14/B4GALT1/DOLPP1/ANK3/TUBA1B/UGGT1/B4GALT2/ALG8/DYNLL1/AMDHD2/TUBB2A/MPDU1/MGAT2/TUBA4B/CAPZA1/SEC22B/CD59/RPN2/NUS…
PID_IL12_2PATHWAY	PID_IL12_2PATHWAY	32	0.561881	1.89972	0.00156222	0.0531898	0.0485501	2858	tags=50%, list=22%, signal=39%	GADD45G/IL12A/RIPK2/RELB/NFKB2/MAP2K3/HLX/FOS/MAP2K6/IL1B/NFKB1/GADD45B/MAPK14/RELA/JAK2/CD4
PID_CD40_PATHWAY	PID_CD40_PATHWAY	26	0.591688	1.90845	0.00163879	0.05408	0.0493627	1569	tags=38%, list=12%, signal=34%	BIRC3/NFKBIA/TNFAIP3/MYC/BCL2L1/JUN/TRAF2/TDP2/TRAF6/CBLB
REACTOME_DISEASES_OF_METABOLISM	REACTOME_DISEASES_OF_METABOLISM	175	-0.372973	-1.57206	0.00163357	0.05408	0.0493627	3462	tags=42%, list=27%, signal=31%	BTD/CYP1B1/MAOA/GPC6/FDXR/AGRN/EXT2/C1GALT1/ALG1/OGN/ADAMTS1/ADAMTS2/MPI/ALG6/GAA/HEXA/SDC4/ABCD4/MUC1/ALG9/ADAMTS7/GALNT12/MMAB/CYP19A1/THBS2/SGSH/C1GALT1C1/LUM/GSS/ALG14/B4GALT1/HPRT1/DAG1/SPON1/VCAN/PCCA/SEMA5A/MMAA/ALG8/THSD4/MPDU1/ADAMTS10/MGAT2/ARSB/HGSNAT/PRELP/B4GALT7/NUS1/POMGNT1/THBS1/CTSA/ADAMTS4/ADAMTS9/MOGS/ADAMTSL5/PPP1R3C/OMD/B3GALT6/OPLAH/NAGLU/SPON2/GALK1/GALE/DOLK/ADA/ALG12/B3GA…
PID_NFKAPPAB_ATYPICAL_PATHWAY	PID_NFKAPPAB_ATYPICAL_PATHWAY	14	0.699805	1.90526	0.0017821	0.0579182	0.0528661	2734	tags=64%, list=21%, signal=51%	NFKBIA/CSNK2B/CSNK2A2/CSNK2A1/REL/NFKB1/BCL3/MAPK14/RELA
REACTOME_GAP_JUNCTION_TRAFFICKING_AND_REGULATION	REACTOME_GAP_JUNCTION_TRAFFICKING_AND_REGULATION	28	-0.60561	-1.87503	0.00185777	0.0594764	0.0542884	1809	tags=39%, list=14%, signal=34%	TUBA1B/TUBB2A/TUBA4B/TUBB4B/GJA1/TUBB6/ACTB/TUBB1/TUBA8/TUBA1A/GJD2
PID_NFKAPPAB_CANONICAL_PATHWAY	PID_NFKAPPAB_CANONICAL_PATHWAY	20	0.631475	1.90382	0.002292	0.0678622	0.0619427	111	tags=15%, list=1%, signal=15%	NFKBIA/TNFAIP3/RIPK2
WP_INFLAMMATORY_RESPONSE_PATHWAY	WP_INFLAMMATORY_RESPONSE_PATHWAY	16	-0.695558	-1.87873	0.00268052	0.0678622	0.0619427	2762	tags=50%, list=21%, signal=39%	LAMB2/TNFRSF1B/VTN/THBS3/THBS1/COL1A2/COL3A1/COL1A1
WP_DEVELOPMENT_AND_HETEROGENEITY_OF_THE_ILC_FAMILY	WP_DEVELOPMENT_AND_HETEROGENEITY_OF_THE_ILC_FAMILY	13	0.702975	1.86078	0.00229816	0.0678622	0.0619427	1772	tags=54%, list=14%, signal=47%	NFIL3/IL12A/TSLP/TOX/IL15/IL1B/ID2
NABA_COLLAGENS	NABA_COLLAGENS	28	-0.60081	-1.86017	0.00234109	0.0678622	0.0619427	3925	tags=68%, list=30%, signal=48%	COL12A1/COL6A6/COL4A1/COL16A1/COL4A3/COL18A1/COL5A2/COL4A5/COL5A3/COL5A1/COL8A1/COL6A3/COL15A1/COL21A1/COL1A2/COL27A1/COL3A1/COL4A4/COL1A1
REACTOME_COLLAGEN_CHAIN_TRIMERIZATION	REACTOME_COLLAGEN_CHAIN_TRIMERIZATION	28	-0.60081	-1.86017	0.00234109	0.0678622	0.0619427	3925	tags=68%, list=30%, signal=48%	COL12A1/COL6A6/COL4A1/COL16A1/COL4A3/COL18A1/COL5A2/COL4A5/COL5A3/COL5A1/COL8A1/COL6A3/COL15A1/COL21A1/COL1A2/COL27A1/COL3A1/COL4A4/COL1A1
WP_MIRNA_TARGETS_IN_ECM_AND_MEMBRANE_RECEPTORS	WP_MIRNA_TARGETS_IN_ECM_AND_MEMBRANE_RECEPTORS	20	-0.642868	-1.83852	0.00251974	0.0678622	0.0619427	2762	tags=55%, list=21%, signal=43%	LAMB2/ITGB5/COL5A2/THBS2/COL5A3/ITGA11/COL5A1/THBS1/COL6A3/COL1A2/COL3A1
REACTOME_NOD1_2_SIGNALING_PATHWAY	REACTOME_NOD1_2_SIGNALING_PATHWAY	33	0.535007	1.82672	0.00249815	0.0678622	0.0619427	1476	tags=24%, list=11%, signal=22%	BIRC3/TNFAIP3/IRAK2/RIPK2/UBC/CASP9/MAP2K6/TRAF6
REACTOME_UNWINDING_OF_DNA	REACTOME_UNWINDING_OF_DNA	10	-0.762434	-1.80818	0.00266744	0.0678622	0.0619427	714	tags=50%, list=5%, signal=47%	MCM5/GINS4/GINS2/GINS3/GINS1
REACTOME_NEGATIVE_REGULATION_OF_MAPK_PATHWAY	REACTOME_NEGATIVE_REGULATION_OF_MAPK_PATHWAY	36	0.518349	1.79916	0.00254888	0.0678622	0.0619427	2155	tags=36%, list=17%, signal=30%	DUSP5/DUSP1/DUSP10/PPP2R5D/UBC/PPP2R5A/DUSP16/BRAP/MAP2K1/PTPN3/KSR1/MAP2K2/PPP2CB
PID_CERAMIDE_PATHWAY	PID_CERAMIDE_PATHWAY	40	0.497588	1.77086	0.0024147	0.0678622	0.0619427	1952	tags=25%, list=15%, signal=21%	BIRC3/NFKBIA/MYC/BCL2/TRAF2/PRKRA/MAP2K1/KSR1/ASAH1/MAP2K2
REACTOME_TAK1_DEPENDENT_IKK_AND_NF_KAPPA_B_ACTIVATION	REACTOME_TAK1_DEPENDENT_IKK_AND_NF_KAPPA_B_ACTIVATION	37	0.507039	1.767	0.00233854	0.0678622	0.0619427	1774	tags=27%, list=14%, signal=23%	NFKBIA/IRAK2/RIPK2/NFKB2/UBC/NFKBIB/TRAF2/TRAF6/LRRC14/TIFA
WP_GLYCOLYSIS_AND_GLUCONEOGENESIS	WP_GLYCOLYSIS_AND_GLUCONEOGENESIS	33	-0.551138	-1.76606	0.00247224	0.0678622	0.0619427	2096	tags=39%, list=16%, signal=33%	ALDOA/SLC2A1/PGAM1/GAPDH/PGAM2/ENO1/TPI1/ALDOC/SLC2A5/PKM/PGK1/GCK/LDHA
BIOCARTA_KERATINOCYTE_PATHWAY	BIOCARTA_KERATINOCYTE_PATHWAY	37	0.503109	1.75331	0.00268918	0.0678622	0.0619427	2734	tags=46%, list=21%, signal=36%	NFKBIA/MAP3K5/BCL2/ETS1/MAP2K3/JUN/TRAF2/FOS/MAP2K6/MAP2K1/SP1/ETS2/NFKB1/EGFR/PPP2CA/MAPK14/RELA
KEGG_CARDIAC_MUSCLE_CONTRACTION	KEGG_CARDIAC_MUSCLE_CONTRACTION	51	-0.499246	-1.74832	0.00236658	0.0678622	0.0619427	563	tags=24%, list=4%, signal=23%	TPM3/TPM1/CACNA2D1/TPM2/ACTC1/COX1/COX3/TNNC1/MYL3/CACNG8/CYTB/COX2
REACTOME_DISEASES_ASSOCIATED_WITH_O_GLYCOSYLATION_OF_PROTEINS	REACTOME_DISEASES_ASSOCIATED_WITH_O_GLYCOSYLATION_OF_PROTEINS	40	-0.51642	-1.72911	0.00258698	0.0678622	0.0619427	3093	tags=55%, list=24%, signal=42%	C1GALT1/ADAMTS1/ADAMTS2/MUC1/ADAMTS7/GALNT12/THBS2/C1GALT1C1/DAG1/SPON1/SEMA5A/THSD4/ADAMTS10/POMGNT1/THBS1/ADAMTS4/ADAMTS9/ADAMTSL5/SPON2/ADAMTS13/THSD1/SEMA5B
REACTOME_ECM_PROTEOGLYCANS	REACTOME_ECM_PROTEOGLYCANS	56	-0.480975	-1.70794	0.00241831	0.0678622	0.0619427	3775	tags=57%, list=29%, signal=41%	FMOD/COL6A6/COL4A1/ASPN/ITGB1/LAMA1/AGRN/COL4A3/COMP/LAMB2/PTPRS/SPARC/ITGB5/MATN3/COL5A2/LUM/COL4A5/DAG1/VCAN/COL5A3/ITGA7/VTN/COL5A1/TGFB3/COL6A3/COL1A2/TNC/TGFB1/LAMA3/COL3A1/COL4A4/COL1A1
REACTOME_TRANSLATION	REACTOME_TRANSLATION	267	0.285951	1.39283	0.00260073	0.0678622	0.0619427	4646	tags=49%, list=36%, signal=32%	MRPS24/RPLP2/MRPS30/RPL7A/FARS2/RPS21/RPL22L1/AIMP1/RPL28/MRPS34/MRPL44/EIF4A2/SEC61A2/EIF4EBP1/MRPS26/MRPL34/MRPL32/AIMP2/RPL39L/RPL10L/RPL17/MRPS2/EIF2B2/MRPL49/MRPS35/RPS2/RPL9/RPS12/RPS15A/MTIF2/MRPL46/PPA2/RPL21/MTIF3/MRPL10/EIF3F/MRPL55/RPS4X/EIF2S2/SRPRA/RPL36A/MRPS6/PPA1/MRPL30/TRMT112/SRP68/EIF3G/RPN1/MRPL37/EIF3M/FAU/MRPS22/EIF2B4/EIF2S1/RPL13/RPLP1/EEF1E1/OXA1L/MRPS12/TUFM/RPS28/EIF3D/…
REACTOME_SIGNALING_BY_INTERLEUKINS	REACTOME_SIGNALING_BY_INTERLEUKINS	306	0.280043	1.37864	0.00231286	0.0678622	0.0619427	1917	tags=19%, list=15%, signal=16%	NFKBIA/LIF/IRAK2/PIM1/IL12A/TWIST1/MYC/RIPK2/STX1A/TSLP/IL18BP/S1PR1/IL1RL1/BCL2/SOX2/NFKB2/PELI1/IRS1/IRS2/MAP2K3/BCL2L1/JUN/CSF1/PPP2R5D/RALA/UBC/NFKBIB/IL15/IL15RA/TRAF2/FOS/FGF2/ATF1/FOXO3/SNRPA1/CDKN1A/SOCS2/MAPKAPK2/MAP2K6/MAP2K1/IL1B/PTGS2/PELI2/PIK3CB/TRAF6/BCL6/SOD2/AIP/VIM/CLCF1/LRRC14/TIFA/MAP3K3/FYN/POU2F1/PSMD8/CBL
PID_HES_HEY_PATHWAY	PID_HES_HEY_PATHWAY	40	0.494357	1.75936	0.00278979	0.0695826	0.063513	3011	tags=50%, list=23%, signal=39%	HEY1/HES1/TWIST1/RUNX2/CDKN1B/RCAN1/HES6/MAML2/GATA4/RBBP8/HEY2/TLE1/ID1/AR/RBPJ/SPEN/JAK2/TCF3/CD4/CAMK2D
REACTOME_FOXO_MEDIATED_TRANSCRIPTION_OF_CELL_CYCLE_GENES	REACTOME_FOXO_MEDIATED_TRANSCRIPTION_OF_CELL_CYCLE_GENES	15	0.676889	1.89845	0.00288839	0.0704044	0.0642631	1193	tags=47%, list=9%, signal=42%	GADD45A/CCNG2/CDKN1B/KLF4/BTG1/FOXO3/CDKN1A
REACTOME_REGULATION_OF_RUNX2_EXPRESSION_AND_ACTIVITY	REACTOME_REGULATION_OF_RUNX2_EXPRESSION_AND_ACTIVITY	62	0.429768	1.66492	0.00287137	0.0704044	0.0642631	725	tags=13%, list=6%, signal=12%	BMP2/TWIST1/ESRRA/PPARGC1B/MSX2/RUNX2/PPARGC1A/UBC
KEGG_NEUROTROPHIN_SIGNALING_PATHWAY	KEGG_NEUROTROPHIN_SIGNALING_PATHWAY	106	0.370474	1.60139	0.00297292	0.0716506	0.0654007	1476	tags=20%, list=11%, signal=18%	NFKBIA/IRAK2/NFKBIE/RIPK2/MAP3K5/NGF/BDNF/BCL2/NTF3/IRS1/IRS2/JUN/ATF4/ZNF274/NFKBIB/FOXO3/MAPKAPK2/MAP2K1/PIK3CB/ABL1/TRAF6
PID_P38_MKK3_6PATHWAY	PID_P38_MKK3_6PATHWAY	24	0.5757	1.81002	0.0032396	0.0751186	0.0685661	2733	tags=46%, list=21%, signal=36%	GADD45A/GADD45G/MAP3K5/MAP2K3/TRAF2/MAP2K6/TRAF6/MAP3K3/GADD45B/MAP3K4/MAPK14
REACTOME_FORMATION_OF_THE_CORNIFIED_ENVELOPE	REACTOME_FORMATION_OF_THE_CORNIFIED_ENVELOPE	21	-0.617418	-1.78406	0.00325689	0.0751186	0.0685661	3541	tags=71%, list=27%, signal=52%	DSG2/TGM1/DSP/KRT7/CAPN1/KRT8/FURIN/CSTA/PPL/LIPJ/SPINK9/JUP/PKP2/PCSK6/KRT18
REACTOME_KERATINIZATION	REACTOME_KERATINIZATION	21	-0.617418	-1.78406	0.00325689	0.0751186	0.0685661	3541	tags=71%, list=27%, signal=52%	DSG2/TGM1/DSP/KRT7/CAPN1/KRT8/FURIN/CSTA/PPL/LIPJ/SPINK9/JUP/PKP2/PCSK6/KRT18
REACTOME_DEGRADATION_OF_THE_EXTRACELLULAR_MATRIX	REACTOME_DEGRADATION_OF_THE_EXTRACELLULAR_MATRIX	85	-0.417098	-1.60835	0.00321682	0.0751186	0.0685661	2423	tags=33%, list=19%, signal=27%	COL5A2/TLL1/MMP1/TIMP1/COL4A5/FBN1/COL5A3/COL5A1/COL8A1/FURIN/MMP10/COL6A3/CAPN3/ADAMTS4/COL15A1/ADAMTS9/COL1A2/BMP1/ADAM15/ELN/MMP19/LAMA3/SCUBE3/COL3A1/ADAM10/COL4A4/COL1A1/FBN2
NABA_PROTEOGLYCANS	NABA_PROTEOGLYCANS	21	-0.614623	-1.77599	0.00331893	0.0752913	0.0687238	2097	tags=52%, list=16%, signal=44%	LUM/SPOCK1/VCAN/PRELP/PRG4/OMD/HAPLN3/PODN/ESM1/EPYC/PODNL1
WP_GLUCOCORTICOID_RECEPTOR_PATHWAY	WP_GLUCOCORTICOID_RECEPTOR_PATHWAY	52	0.458445	1.71268	0.00333458	0.0752913	0.0687238	1058	tags=25%, list=8%, signal=23%	BIRC3/TNFAIP3/PPP1R14C/THBD/BHLHE40/NFKB2/JUN/SLC19A2/CPEB4/ARL5B/FGD4/TSC22D3/SERTAD2
WP_ENDOMETRIAL_CANCER	WP_ENDOMETRIAL_CANCER	56	0.439085	1.6883	0.00340965	0.0761844	0.069539	2725	tags=38%, list=21%, signal=30%	GADD45A/LEF1/GADD45G/MYC/CTNNA3/CDH1/CASP9/AXIN1/FOS/FGF2/FOXO3/CDKN1A/MAP2K1/PIK3CB/MAP2K2/DDB2/AXIN2/TCF7/EGFR/GADD45B/PIK3R3
REACTOME_TRANSPORT_TO_THE_GOLGI_AND_SUBSEQUENT_MODIFICATION	REACTOME_TRANSPORT_TO_THE_GOLGI_AND_SUBSEQUENT_MODIFICATION	156	-0.353338	-1.46779	0.00354877	0.0784754	0.0716301	3828	tags=36%, list=29%, signal=26%	TRAPPC5/TUBB2B/ACTR1A/TUBB3/TRAPPC9/PREB/SPTBN1/MGAT4C/MAN1A1/DCTN3/CSNK1D/B4GALT4/TMED10/TMEM115/STX5/TMED7/DYNC1LI2/STX17/SEC24C/MGAT1/TMED9/ARF3/MGAT5/FUCA1/MGAT3/F8/ST3GAL4/GBF1/LMAN2L/TRAPPC1/B4GALT1/ANK3/TUBA1B/B4GALT2/DYNLL1/TUBB2A/MGAT2/TUBA4B/CAPZA1/SEC22B/CD59/SPTAN1/SPTB/SPTBN2/TUBB4B/SPTBN4/MAN1C1/TUBB6/TRAPPC10/CHST10/TUBB1/GRIA1/TUBA8/TUBA1A/COG8/DYNLL2
REACTOME_PEPTIDE_LIGAND_BINDING_RECEPTORS	REACTOME_PEPTIDE_LIGAND_BINDING_RECEPTORS	46	-0.498959	-1.70835	0.00361698	0.0791676	0.0722619	1848	tags=37%, list=14%, signal=32%	C5AR1/EDN1/CX3CL1/ACKR2/F2R/AVPR1A/ACKR4/ECE2/OXTR/NMB/RXFP1/CXCL6/CXCL1/PENK/CCL11/MC1R/F2RL1
WP_THYMIC_STROMAL_LYMPHOPOIETIN_TSLP_SIGNALING_PATHWAY	WP_THYMIC_STROMAL_LYMPHOPOIETIN_TSLP_SIGNALING_PATHWAY	39	0.483113	1.7159	0.00374432	0.0811269	0.0740503	2886	tags=41%, list=22%, signal=32%	NFKBIA/MYC/RELB/TSLP/NFKB2/MAP2K1/EIF4EBP1/FES/FYN/MAP2K2/NFKB1/TNFSF4/MAPK14/RELA/JAK2/GAB2
BIOCARTA_41BB_PATHWAY	BIOCARTA_41BB_PATHWAY	14	0.675011	1.83776	0.00399587	0.0833883	0.0761144	3670	tags=79%, list=28%, signal=57%	NFKBIA/MAP3K5/JUN/TNFSF9/TRAF2/NFKB1/MAPK14/RELA/ATF2/MAP4K5/CHUK
REACTOME_SCAVENGING_BY_CLASS_A_RECEPTORS	REACTOME_SCAVENGING_BY_CLASS_A_RECEPTORS	15	-0.680849	-1.81045	0.00403128	0.0833883	0.0761144	941	tags=27%, list=7%, signal=25%	COL1A2/COL3A1/SCGB3A2/COL1A1
REACTOME_MET_ACTIVATES_PTK2_SIGNALING	REACTOME_MET_ACTIVATES_PTK2_SIGNALING	26	-0.587639	-1.7752	0.00396807	0.0833883	0.0761144	3626	tags=50%, list=28%, signal=36%	HGF/ITGB1/LAMA1/PTK2/LAMB2/COL5A2/COL5A3/COL5A1/COL1A2/LAMA3/COL27A1/COL3A1/COL1A1
REACTOME_DISEASES_ASSOCIATED_WITH_N_GLYCOSYLATION_OF_PROTEINS	REACTOME_DISEASES_ASSOCIATED_WITH_N_GLYCOSYLATION_OF_PROTEINS	19	-0.630298	-1.76658	0.00397254	0.0833883	0.0761144	3056	tags=58%, list=23%, signal=44%	ALG1/ALG6/ALG9/ALG14/B4GALT1/ALG8/MPDU1/MGAT2/CTSA/MOGS/ALG12
WP_IL1_SIGNALING_PATHWAY	WP_IL1_SIGNALING_PATHWAY	53	0.449189	1.6963	0.00404307	0.0833883	0.0761144	2734	tags=40%, list=21%, signal=31%	NFKBIA/IRAK2/PELI1/MAP2K3/JUN/NFKBIB/MAPKAPK2/MAP2K6/MAP2K1/IL1B/PELI2/TRAF6/REL/MAP3K3/MAP2K2/ECSIT/PLCG1/SQSTM1/NFKB1/MAPK14/RELA
REACTOME_ACTIVATION_OF_AMPK_DOWNSTREAM_OF_NMDARS	REACTOME_ACTIVATION_OF_AMPK_DOWNSTREAM_OF_NMDARS	20	-0.622438	-1.78009	0.00425657	0.0869557	0.0793706	1809	tags=40%, list=14%, signal=35%	TUBA1B/TUBB2A/TUBA4B/TUBB4B/TUBB6/TUBB1/TUBA8/TUBA1A
WP_GPCRS_CLASS_A_RHODOPSINLIKE	WP_GPCRS_CLASS_A_RHODOPSINLIKE	43	-0.50333	-1.70057	0.00485353	0.0982152	0.0896481	1480	tags=40%, list=11%, signal=35%	GPR161/GPR22/ACKR2/F2R/P2RY11/AVPR1A/HTR2B/PTGER3/ACKR4/CMKLR1/OXTR/GPR34/HTR2A/GPR18/MC1R/GPR173/F2RL1
REACTOME_NCAM1_INTERACTIONS	REACTOME_NCAM1_INTERACTIONS	22	-0.597149	-1.73498	0.00495627	0.0987801	0.0901637	3730	tags=59%, list=29%, signal=42%	COL6A6/COL4A1/AGRN/COL4A3/CACNA1H/COL5A2/COL4A5/GFRA1/COL5A3/COL5A1/COL6A3/COL3A1/COL4A4
WP_MEASLES_VIRUS_INFECTION	WP_MEASLES_VIRUS_INFECTION	95	0.375426	1.58234	0.00497354	0.0987801	0.0901637	1688	tags=24%, list=13%, signal=21%	NFKBIA/TNFAIP3/IL12A/BCL2/NFKB2/MX1/CDKN1B/BCL2L1/JUN/NFKBIB/TLR4/CSNK2B/IFIH1/CASP9/FOS/CSNK2A2/IL1B/PIK3CB/EIF2AK3/TRAF6/CSNK2A1/CBLB/BBC3
WP_KIT_RECEPTOR_SIGNALING_PATHWAY	WP_KIT_RECEPTOR_SIGNALING_PATHWAY	44	0.461853	1.69302	0.00504608	0.0993013	0.0906394	2886	tags=39%, list=22%, signal=30%	KIT/BCL2/MITF/GRB10/KITLG/FOS/FOXO3/SOCS6/MAP2K1/FYN/CBL/MAP2K2/PLCG1/DOK1/MAPK14/JAK2/GAB2
WP_IMATINIB_AND_CHRONIC_MYELOID_LEUKEMIA	WP_IMATINIB_AND_CHRONIC_MYELOID_LEUKEMIA	16	0.644025	1.83199	0.0054082	0.10451	0.0953935	1444	tags=56%, list=11%, signal=50%	GADD45A/PIM1/MYC/KIT/ABCG2/CDKN1B/PIM2/FOXO3/ABL1
REACTOME_NF_KB_IS_ACTIVATED_AND_SIGNALS_SURVIVAL	REACTOME_NF_KB_IS_ACTIVATED_AND_SIGNALS_SURVIVAL	13	0.675689	1.78855	0.00536804	0.10451	0.0953935	3277	tags=69%, list=25%, signal=52%	NFKBIA/NGF/UBC/TRAF6/SQSTM1/NFKB1/RELA/NGFR/RPS27A
REACTOME_TRAF6_MEDIATED_NF_KB_ACTIVATION	REACTOME_TRAF6_MEDIATED_NF_KB_ACTIVATION	21	0.593095	1.8254	0.00562389	0.106036	0.0967869	3079	tags=52%, list=24%, signal=40%	NFKBIA/NFKB2/NFKBIB/TRAF2/IFIH1/RNF135/TRAF6/TRIM4/NFKB1/RELA/APP
WP_MEVALONATE_ARM_OF_CHOLESTEROL_BIOSYNTHESIS_PATHWAY	WP_MEVALONATE_ARM_OF_CHOLESTEROL_BIOSYNTHESIS_PATHWAY	13	-0.676328	-1.73696	0.00568493	0.106036	0.0967869	1981	tags=46%, list=15%, signal=39%	FDPS/IDI1/HMGCR/ACAT2/HMGCS1/MVK
REACTOME_CIRCADIAN_CLOCK	REACTOME_CIRCADIAN_CLOCK	64	0.419824	1.62128	0.00564501	0.106036	0.0967869	967	tags=20%, list=7%, signal=19%	NR1D1/NFIL3/PER1/KLF15/BHLHE40/NAMPT/PPARGC1A/NOCT/UBC/HELZ2/CRTC2/CRTC3/MEF2D
WP_IL18_SIGNALING_PATHWAY	WP_IL18_SIGNALING_PATHWAY	192	0.299244	1.4058	0.00560667	0.106036	0.0967869	1481	tags=18%, list=11%, signal=16%	BIRC3/ATF3/BMP2/NFKBIA/TNFAIP3/NFKBIE/NR4A1/CLDN15/IL18BP/PTX3/RGS16/BCL2/IRF1/NFKB2/RUNX2/BCL2L1/JUN/CEBPB/TF/KITLG/SPP1/NFKBIZ/FOS/NCAPH2/CCDC9/PKN1/EPB41/FOXN3/FAM110A/IL1B/PTGS2/ELAVL1/BIN1/TRAF6/SP1
REACTOME_SRP_DEPENDENT_COTRANSLATIONAL_PROTEIN_TARGETING_TO_MEMBRANE	REACTOME_SRP_DEPENDENT_COTRANSLATIONAL_PROTEIN_TARGETING_TO_MEMBRANE	113	0.350208	1.53385	0.00576963	0.106688	0.0973821	4921	tags=62%, list=38%, signal=39%	RPLP2/RPL7A/RPS21/RPL22L1/RPL28/SEC61A2/RPL39L/RPL10L/RPL17/RPS2/RPL9/RPS12/RPS15A/RPL21/RPS4X/SRPRA/RPL36A/SRP68/RPN1/FAU/RPL13/RPLP1/RPS28/SRP72/RPL3L/RPL8/RPL24/RPS27A/RPL7/RPL39/RPL10/RPL32/RPS23/RPL41/RPL35A/RPSA/RPL30/RPL14/RPL27A/RPL12/RPS19/RPS8/RPL36/RPL10A/RPL31/RPL22/RPL18/RPL19/RPS16/RPS11/RPS20/RPS13/RPS25/RPL34/RPS29/RPL38/RPS4Y1/RPL35/RPL37/RPL37A/RPL11/UBA52/RPL13A/RPL26/RPL23/RPS…
KEGG_NEUROACTIVE_LIGAND_RECEPTOR_INTERACTION	KEGG_NEUROACTIVE_LIGAND_RECEPTOR_INTERACTION	65	-0.434804	-1.60907	0.00596631	0.109382	0.099841	1270	tags=29%, list=10%, signal=27%	F2R/P2RY11/AVPR1A/HTR2B/PTGER3/CHRNB1/OXTR/GABRB1/THRB/RXFP1/HTR2A/GRIA1/GABRE/CHRNA5/MC1R/F2RL1/GNRHR/LEP/S1PR3
BIOCARTA_PPARA_PATHWAY	BIOCARTA_PPARA_PATHWAY	40	0.466421	1.65994	0.00617255	0.112204	0.102417	2353	tags=28%, list=18%, signal=23%	NFKBIA/MYC/DUSP1/PPARGC1A/JUN/PTGS2/SP1/NR1H3/PRKACB/NRIP1/HSP90AA1
WP_SMALL_CELL_LUNG_CANCER	WP_SMALL_CELL_LUNG_CANCER	80	0.377777	1.54923	0.00631166	0.113769	0.103845	1476	tags=19%, list=11%, signal=17%	BIRC3/NFKBIA/GADD45A/GADD45G/MYC/BCL2/CDKN1B/BCL2L1/NFKBIB/TRAF2/CASP9/CDKN1A/PTGS2/PIK3CB/TRAF6
REACTOME_TOLL_LIKE_RECEPTOR_CASCADES	REACTOME_TOLL_LIKE_RECEPTOR_CASCADES	126	0.335032	1.49023	0.00637958	0.114035	0.104088	2734	tags=28%, list=21%, signal=22%	BIRC3/NFKBIA/IRAK2/RIPK2/NFKB2/PELI1/MAP2K3/JUN/PPP2R5D/UBC/NFKBIB/TLR4/TRAF2/FOS/ATF1/MAPKAPK2/MAP2K6/MAP2K1/TLR6/PELI2/TRAF6/LRRC14/TIFA/CTSS/CTSK/PELI3/PPP2CB/ECSIT/NFKB1/ALPK1/PPP2CA/MEF2A/CUL1/MAPK14/RELA
REACTOME_NUCLEOTIDE_BINDING_DOMAIN_LEUCINE_RICH_REPEAT_CONTAINING_RECEPTOR_NLR_SIGNALING_PATHWAYS	REACTOME_NUCLEOTIDE_BINDING_DOMAIN_LEUCINE_RICH_REPEAT_CONTAINING_RECEPTOR_NLR_SIGNALING_PATHWAYS	49	0.449024	1.66769	0.00651547	0.115501	0.105426	1476	tags=24%, list=11%, signal=22%	BIRC3/TNFAIP3/IRAK2/RIPK2/BCL2/NFKB2/BCL2L1/UBC/CASP9/MAP2K6/P2RX7/TRAF6
WP_OVERLAP_BETWEEN_SIGNAL_TRANSDUCTION_PATHWAYS_CONTRIBUTING_TO_LMNA_LAMINOPATHIES	WP_OVERLAP_BETWEEN_SIGNAL_TRANSDUCTION_PATHWAYS_CONTRIBUTING_TO_LMNA_LAMINOPATHIES	48	0.429812	1.5985	0.00669483	0.117708	0.107441	1193	tags=23%, list=9%, signal=21%	BMP2/LEF1/HES1/TGFB2/RUNX2/PPARG/CEBPB/SPP1/AXIN1/EMD/CDKN1A
WP_G1_TO_S_CELL_CYCLE_CONTROL	WP_G1_TO_S_CELL_CYCLE_CONTROL	51	0.428951	1.60983	0.00681719	0.118885	0.108515	2228	tags=31%, list=17%, signal=26%	GADD45A/MYC/ORC6/CCNG2/CDKN1B/CDKN2D/PRIM1/PRIM2/MCM6/CDKN1A/CREB3L4/MCM7/CCNH/CREB3/E2F3/CDKN2C
REACTOME_ACTIVATED_TAK1_MEDIATES_P38_MAPK_ACTIVATION	REACTOME_ACTIVATED_TAK1_MEDIATES_P38_MAPK_ACTIVATION	21	0.583471	1.79578	0.00699554	0.121012	0.110456	1476	tags=33%, list=11%, signal=30%	IRAK2/RIPK2/MAP2K3/UBC/MAPKAPK2/MAP2K6/TRAF6
WP_ZINC_HOMEOSTASIS	WP_ZINC_HOMEOSTASIS	27	0.533903	1.74697	0.00708298	0.121544	0.110942	2471	tags=52%, list=19%, signal=42%	MT1G/MT1F/SLC30A1/MT1E/MT1X/MT1A/MT2A/MT1M/MT1H/SLC39A11/SLC39A14/MTF1/MT4/MT1L
KEGG_GAP_JUNCTION	KEGG_GAP_JUNCTION	63	-0.437249	-1.60092	0.00728056	0.123943	0.113132	2004	tags=27%, list=15%, signal=23%	SOS2/TUBA1B/TUBB2A/ITPR2/ADCY5/TUBB4B/HTR2B/PRKG2/GJA1/TUBB6/TUBB1/HTR2A/TUBA8/TUBA1A/GJD2/PDGFRA/ITPR3
WP_NEURAL_CREST_DIFFERENTIATION	WP_NEURAL_CREST_DIFFERENTIATION	54	0.435053	1.6466	0.00739712	0.123959	0.113147	2651	tags=43%, list=20%, signal=34%	HES1/TWIST1/MYC/ETS1/NFKB2/MSX2/DVL1/CDH1/MITF/MPZ/AXIN1/FGF2/PRTG/HEY2/DCT/AXIN2/DVL2/ID1/PMP22/NFKB1/CDH6/RBPJ/SOX9
REACTOME_UNFOLDED_PROTEIN_RESPONSE_UPR	REACTOME_UNFOLDED_PROTEIN_RESPONSE_UPR	85	0.36349	1.49757	0.00735259	0.123959	0.113147	3214	tags=35%, list=25%, signal=27%	ATF3/ERN1/DDIT3/CEBPG/CREBRF/EXOSC5/HSPA5/HERPUD1/CEBPB/ATF4/WFS1/CREB3L4/EIF2AK3/CXXC1/DNAJB9/XBP1/CREB3/EIF2S2/SRPRA/NFYA/EXOSC2/EXOSC8/KHSRP/SYVN1/HYOU1/EIF2S1/EXOSC1/CUL7/GFPT1/NFYC
WP_OXIDATIVE_DAMAGE_RESPONSE	WP_OXIDATIVE_DAMAGE_RESPONSE	30	0.514765	1.72426	0.00756483	0.125787	0.114815	1659	tags=37%, list=13%, signal=32%	GADD45A/NFKBIE/BCL2/CDKN1B/TRAF2/TNK2/CASP9/TDP2/CDKN1A/TRAF6/C5
REACTOME_MET_PROMOTES_CELL_MOTILITY	REACTOME_MET_PROMOTES_CELL_MOTILITY	35	-0.513233	-1.66126	0.00800191	0.132032	0.120515	3956	tags=49%, list=30%, signal=34%	RAP1A/GAB1/HGF/ITGB1/LAMA1/PTK2/TNS3/LAMB2/COL5A2/GRB2/COL5A3/COL5A1/COL1A2/LAMA3/COL27A1/COL3A1/COL1A1
REACTOME_INTEGRIN_CELL_SURFACE_INTERACTIONS	REACTOME_INTEGRIN_CELL_SURFACE_INTERACTIONS	57	-0.452273	-1.62923	0.00822468	0.133651	0.121993	3730	tags=58%, list=29%, signal=42%	COL6A6/COL4A1/CD47/ITGB1/COL16A1/F11R/AGRN/COL4A3/COL18A1/BSG/COMP/ITGB5/COL5A2/LUM/COL4A5/FBN1/ITGA10/COL5A3/ITGA7/ITGA11/VTN/COL5A1/COL8A1/JAM2/THBS1/COL6A3/ICAM1/COL1A2/TNC/ITGA5/COL3A1/COL4A4/COL1A1
REACTOME_DEUBIQUITINATION	REACTOME_DEUBIQUITINATION	212	0.286719	1.36227	0.00822265	0.133651	0.121993	2687	tags=23%, list=21%, signal=18%	BIRC3/NFKBIA/TNFAIP3/MYC/RIPK2/KAT2A/ZRANB1/INO80E/UIMC1/UBC/STAM/TRAF2/IFIH1/AXIN1/POLB/SIAH2/FOXK1/TNIP1/TADA2B/CDC20/RNF135/TRAF6/YOD1/TNKS2/KAT2B/TRRAP/PSMD8/USP22/TOMM20/TRIM4/DDB2/AXIN2/USP48/USP30/SMAD4/CYLD/JOSD1/BAP1/RAD23A/HGS/USP25/VDAC2/FKBP8/ACTR8/AR/CCP110/TNKS/SMURF2
REACTOME_TRANSCRIPTIONAL_ACTIVATION_OF_MITOCHONDRIAL_BIOGENESIS	REACTOME_TRANSCRIPTIONAL_ACTIVATION_OF_MITOCHONDRIAL_BIOGENESIS	50	0.437123	1.62947	0.00850545	0.136151	0.124274	1518	tags=20%, list=12%, signal=18%	NR1D1/ESRRA/PPARGC1B/PPARGC1A/HELZ2/CRTC2/CRTC3/MEF2D/POLRMT/SOD2
REACTOME_MITOCHONDRIAL_BIOGENESIS	REACTOME_MITOCHONDRIAL_BIOGENESIS	69	0.383279	1.51132	0.00849382	0.136151	0.124274	1157	tags=16%, list=9%, signal=15%	NR1D1/ESRRA/ATP8/PPARGC1B/PPARGC1A/CHCHD3/HELZ2/CRTC2/CRTC3/MEF2D/POLRMT
KEGG_GLYCOSAMINOGLYCAN_DEGRADATION	KEGG_GLYCOSAMINOGLYCAN_DEGRADATION	16	-0.64271	-1.73599	0.00862372	0.137021	0.125069	2786	tags=56%, list=21%, signal=44%	HEXA/HS3ST3B1/SGSH/ARSB/HGSNAT/HYAL2/NAGLU/IDUA/HS3ST3A1
REACTOME_CROSSLINKING_OF_COLLAGEN_FIBRILS	REACTOME_CROSSLINKING_OF_COLLAGEN_FIBRILS	16	-0.637813	-1.72276	0.00901276	0.141116	0.128806	3602	tags=75%, list=28%, signal=54%	COL4A1/COL4A3/LOXL2/TLL1/COL4A5/LOXL3/COL1A2/BMP1/LOXL1/COL4A4/COL1A1/LOXL4
REACTOME_MYD88_INDEPENDENT_TLR4_CASCADE	REACTOME_MYD88_INDEPENDENT_TLR4_CASCADE	95	0.366485	1.54465	0.00901298	0.141116	0.128806	1277	tags=18%, list=10%, signal=16%	BIRC3/NFKBIA/IRAK2/RIPK2/NFKB2/MAP2K3/JUN/PPP2R5D/UBC/NFKBIB/TLR4/TRAF2/FOS/ATF1/MAPKAPK2/MAP2K6/MAP2K1
REACTOME_BIOSYNTHESIS_OF_THE_N_GLYCAN_PRECURSOR_DOLICHOL_LIPID_LINKED_OLIGOSACCHARIDE_LLO_AND_TRANSFER_TO_A_NASCENT_PROTEIN	REACTOME_BIOSYNTHESIS_OF_THE_N_GLYCAN_PRECURSOR_DOLICHOL_LIPID_LINKED_OLIGOSACCHARIDE_LLO_AND_TRANSFER_TO_A_NASCENT_PROTEIN	63	-0.427949	-1.56687	0.00937732	0.145756	0.133042	3056	tags=41%, list=23%, signal=32%	ALG1/NPL/MPI/GMDS/ALG6/GNPNAT1/ALG9/FUOM/SLC17A5/GMPPA/ST3GAL4/ALG10B/SLC35C1/ALG14/DOLPP1/ALG8/AMDHD2/MPDU1/NUS1/CTSA/DOLK/ALG12/ST3GAL2/ST6GAL2/GMPPB/ST3GAL5
PID_CIRCADIAN_PATHWAY	PID_CIRCADIAN_PATHWAY	14	0.637899	1.73672	0.00961821	0.148425	0.135478	3273	tags=57%, list=25%, signal=43%	NR1D1/PER1/BHLHE40/WDR5/NPAS2/CHEK1/ARNTL/PER2
REACTOME_POST_CHAPERONIN_TUBULIN_FOLDING_PATHWAY	REACTOME_POST_CHAPERONIN_TUBULIN_FOLDING_PATHWAY	17	-0.62827	-1.71717	0.00969493	0.14854	0.135583	1809	tags=47%, list=14%, signal=41%	TUBA1B/TUBB2A/TUBA4B/TUBB4B/TUBB6/TUBB1/TUBA8/TUBA1A
WP_SUDDEN_INFANT_DEATH_SYNDROME_SIDS_SUSCEPTIBILITY_PATHWAYS	WP_SUDDEN_INFANT_DEATH_SYNDROME_SIDS_SUSCEPTIBILITY_PATHWAYS	91	0.36899	1.54267	0.00983574	0.149629	0.136577	709	tags=18%, list=5%, signal=17%	GATA2/DEAF1/HES1/MAP2/NGF/BDNF/PPARGC1B/BHLHE40/SOX2/NFKB2/NOS1AP/PPARGC1A/POU3F2/JUN/CEBPB/TF
REACTOME_SYNTHESIS_OF_PC	REACTOME_SYNTHESIS_OF_PC	21	0.56857	1.74991	0.0100168	0.15131	0.138111	1553	tags=43%, list=12%, signal=38%	PCYT1B/ABHD3/CHKB/CSNK2B/STARD10/SLC44A2/CHPT1/CSNK2A2/CSNK2A1
REACTOME_SMOOTH_MUSCLE_CONTRACTION	REACTOME_SMOOTH_MUSCLE_CONTRACTION	34	-0.501282	-1.61161	0.010235	0.152458	0.13916	3297	tags=50%, list=25%, signal=37%	MYLK/CACNA1H/CALD1/MYL9/VCL/ITGB5/SORBS1/ANXA2/TPM3/PXN/TPM1/MYLPF/MYL6/LMOD1/TPM2/ACTA2/ACTG2
PID_AR_TF_PATHWAY	PID_AR_TF_PATHWAY	39	0.452083	1.60569	0.0101755	0.152458	0.13916	2733	tags=36%, list=21%, signal=28%	GATA2/JUN/TRIM24/PKN1/MAP2K6/KAT7/REL/KAT2B/NR3C1/POU2F1/HSP90AA1/SENP1/AR/MAPK14
REACTOME_MUCOPOLYSACCHARIDOSES	REACTOME_MUCOPOLYSACCHARIDOSES	10	-0.719063	-1.70532	0.0103788	0.152957	0.139615	2239	tags=50%, list=17%, signal=41%	SGSH/ARSB/HGSNAT/NAGLU/IDUA
REACTOME_FORMATION_OF_TUBULIN_FOLDING_INTERMEDIATES_BY_CCT_TRIC	REACTOME_FORMATION_OF_TUBULIN_FOLDING_INTERMEDIATES_BY_CCT_TRIC	21	-0.57019	-1.64759	0.0104111	0.152957	0.139615	1809	tags=38%, list=14%, signal=33%	TUBA1B/TUBB2A/TUBA4B/TUBB4B/TUBB6/TUBB1/TUBA8/TUBA1A
WP_HEMATOPOIETIC_STEM_CELL_DIFFERENTIATION	WP_HEMATOPOIETIC_STEM_CELL_DIFFERENTIATION	24	0.535391	1.68329	0.010488	0.153039	0.139689	1335	tags=38%, list=10%, signal=34%	GATA2/LEF1/PIM1/ITGB3/CSF1/KITLG/HES6/FOS/IL1B
REACTOME_DDX58_IFIH1_MEDIATED_INDUCTION_OF_INTERFERON_ALPHA_BETA	REACTOME_DDX58_IFIH1_MEDIATED_INDUCTION_OF_INTERFERON_ALPHA_BETA	62	0.397873	1.54136	0.0105906	0.153492	0.140103	4220	tags=48%, list=32%, signal=33%	NFKBIA/TNFAIP3/NFKB2/RNF125/UBC/NFKBIB/TRAF2/IFIH1/HERC5/RNF135/TRAF6/TRIM4/CYLD/HSP90AA1/NFKB1/RELA/HSP90AB1/APP/TANK/RPS27A/TOMM70/OTUD5/CHUK/NKIRAS1/CREBBP/UBE2D3/RNF216/IRF3/UBE2L6/IKBKB
WP_NUCLEAR_RECEPTORS_METAPATHWAY	WP_NUCLEAR_RECEPTORS_METAPATHWAY	200	0.288266	1.35733	0.0106677	0.153573	0.140177	2160	tags=24%, list=17%, signal=20%	BIRC3/TNFAIP3/IL12A/HES1/PPP1R14C/MYC/THBD/SLC6A15/BHLHE40/MAFF/NFKB2/TGFB2/DNAJB1/CDKN1B/IRS2/PPARGC1A/JUN/SLC19A2/SLC2A14/SRXN1/ABCC2/CPEB4/ARL5B/PDK4/FGD4/BLVRB/TSC22D3/SERTAD2/SLC7A11/IL1B/PTGS2/SP1/CBR3/AIP/PRDX6/SLC39A11/SLC39A14/GCLC/KAT2B/NR3C1/ABCC4/HBEGF/AMIGO2/NR1H3/S100P/SLC6A16/MAFG/NRIP1
WP_PPAR_SIGNALING_PATHWAY	WP_PPAR_SIGNALING_PATHWAY	40	-0.47386	-1.58661	0.0108171	0.154684	0.141191	2902	tags=42%, list=22%, signal=33%	FABP4/ACOX3/FADS2/SORBS1/SCP2/ACOX1/MMP1/DBI/FABP3/ME1/SCD/ANGPTL4/FABP7/FABP5/ACADL/CPT2/OLR1
BIOCARTA_HCMV_PATHWAY	BIOCARTA_HCMV_PATHWAY	16	0.616757	1.75442	0.0110437	0.156879	0.143195	2734	tags=50%, list=21%, signal=40%	MAP2K3/MAP2K6/MAP2K1/SP1/MAP2K2/NFKB1/MAPK14/RELA
WP_MAPK_SIGNALING_PATHWAY	WP_MAPK_SIGNALING_PATHWAY	175	0.302826	1.41519	0.0112851	0.159254	0.145362	1335	tags=17%, list=10%, signal=16%	GADD45A/PTPRR/MYC/DDIT3/RELB/NR4A1/MAP3K5/DUSP1/FGF18/NGF/BDNF/NTF3/NFKB2/TGFB2/MAP2K3/JUN/MKNK2/ATF4/DUSP10/MAP4K2/DUSP16/TRAF2/FOS/FGF2/RASA2/MAPKAPK2/MAP2K6/MAP2K1/CACNA2D2/IL1B
KEGG_TERPENOID_BACKBONE_BIOSYNTHESIS	KEGG_TERPENOID_BACKBONE_BIOSYNTHESIS	13	-0.654283	-1.68034	0.0115596	0.161009	0.146965	1981	tags=46%, list=15%, signal=39%	FDPS/IDI1/HMGCR/ACAT2/HMGCS1/MVK
WP_CORI_CYCLE	WP_CORI_CYCLE	13	-0.654143	-1.67998	0.0115596	0.161009	0.146965	3059	tags=77%, list=23%, signal=59%	SLC2A4/GPI/ALDOA/SLC2A1/PGAM1/GAPDH/TPI1/G6PD/PGK1/LDHA
WP_INFLUENCE_OF_LAMINOPATHIES_ON_WNT_SIGNALING	WP_INFLUENCE_OF_LAMINOPATHIES_ON_WNT_SIGNALING	31	0.492202	1.65945	0.0117873	0.161082	0.147031	1152	tags=26%, list=9%, signal=24%	LEF1/HES1/RUNX2/PPARG/CEBPB/SPP1/AXIN1/EMD
KEGG_GLYCOSYLPHOSPHATIDYLINOSITOL_GPI_ANCHOR_BIOSYNTHESIS	KEGG_GLYCOSYLPHOSPHATIDYLINOSITOL_GPI_ANCHOR_BIOSYNTHESIS	23	-0.553412	-1.62635	0.0116726	0.161082	0.147031	4858	tags=61%, list=37%, signal=38%	PIGU/PIGV/DPM2/PGAP1/PIGS/PIGT/PIGQ/PIGA/PIGB/GPLD1/PIGN/PIGM/GPAA1/PIGZ
REACTOME_RECYCLING_PATHWAY_OF_L1	REACTOME_RECYCLING_PATHWAY_OF_L1	37	-0.491373	-1.61541	0.0118143	0.161082	0.147031	4383	tags=57%, list=34%, signal=38%	DNM3/ACTG1/RPS6KA6/TUBB2B/TUBB3/RPS6KA3/AP2M1/SHTN1/RPS6KA5/MSN/DPYSL2/TUBA1B/TUBB2A/TUBA4B/TUBB4B/TUBB6/ACTB/KIF4A/TUBB1/TUBA8/TUBA1A
PID_TELOMERASE_PATHWAY	PID_TELOMERASE_PATHWAY	58	0.408277	1.56021	0.0118652	0.161082	0.147031	2696	tags=33%, list=21%, signal=26%	MYC/PINX1/IRF1/ACD/CDKN1B/JUN/MXD1/FOS/ABL1/HNRNPC/SP1/RAD1/POT1/TERF2/HSP90AA1/NFKB1/EGFR/TNKS/PTGES3
REACTOME_TRANSCRIPTIONAL_REGULATION_OF_GRANULOPOIESIS	REACTOME_TRANSCRIPTIONAL_REGULATION_OF_GRANULOPOIESIS	22	0.544275	1.68519	0.0120273	0.162255	0.148101	1193	tags=32%, list=9%, signal=29%	GATA2/LEF1/MYC/CEBPB/KLF5/KMT2A/CDKN1A
REACTOME_OVARIAN_TUMOR_DOMAIN_PROTEASES	REACTOME_OVARIAN_TUMOR_DOMAIN_PROTEASES	34	0.463879	1.59031	0.0123135	0.165078	0.150678	1507	tags=26%, list=12%, signal=23%	TNFAIP3/RIPK2/ZRANB1/UBC/IFIH1/TNIP1/RNF135/TRAF6/YOD1
REACTOME_ANCHORING_FIBRIL_FORMATION	REACTOME_ANCHORING_FIBRIL_FORMATION	11	-0.705083	-1.72148	0.0125387	0.166021	0.15154	2361	tags=82%, list=18%, signal=67%	COL4A1/COL4A3/TLL1/COL4A5/COL1A2/BMP1/LAMA3/COL4A4/COL1A1
REACTOME_GLYCOSAMINOGLYCAN_METABOLISM	REACTOME_GLYCOSAMINOGLYCAN_METABOLISM	92	-0.384201	-1.49699	0.0125056	0.166021	0.15154	3456	tags=40%, list=27%, signal=30%	GLB1L/GPC6/AGRN/EXT2/B4GALT4/OGN/CHST11/HEXA/SDC4/HS3ST3B1/SLC35B2/CHPF2/ST3GAL4/CSGALNACT1/SGSH/LUM/B4GALT1/VCAN/B4GALT2/ARSB/HGSNAT/PRELP/B4GALT7/CHST15/CEMIP/OMD/B3GALT6/HYAL2/NAGLU/CHST2/NDST2/B3GAT3/IDUA/HS3ST3A1/CSPG4/SLC26A2/ST3GAL2
REACTOME_UB_SPECIFIC_PROCESSING_PROTEASES	REACTOME_UB_SPECIFIC_PROCESSING_PROTEASES	145	0.307817	1.39783	0.0128787	0.169478	0.154694	2687	tags=22%, list=21%, signal=18%	BIRC3/NFKBIA/MYC/KAT2A/UBC/TRAF2/IFIH1/AXIN1/POLB/SIAH2/TADA2B/CDC20/TRAF6/TNKS2/TRRAP/PSMD8/USP22/TOMM20/DDB2/AXIN2/USP48/USP30/SMAD4/CYLD/HGS/USP25/VDAC2/FKBP8/AR/CCP110/TNKS/SMURF2
REACTOME_P75NTR_SIGNALS_VIA_NF_KB	REACTOME_P75NTR_SIGNALS_VIA_NF_KB	16	0.607249	1.72738	0.0134785	0.172343	0.157309	3277	tags=62%, list=25%, signal=47%	NFKBIA/RIPK2/NGF/UBC/TRAF6/SQSTM1/NFKB1/RELA/NGFR/RPS27A
REACTOME_SYNTHESIS_SECRETION_AND_INACTIVATION_OF_GLUCAGON_LIKE_PEPTIDE_1_GLP_1	REACTOME_SYNTHESIS_SECRETION_AND_INACTIVATION_OF_GLUCAGON_LIKE_PEPTIDE_1_GLP_1	12	-0.670641	-1.68462	0.0132969	0.172343	0.157309	1095	tags=42%, list=8%, signal=38%	TCF7L2/CTNNB1/SPCS3/GNB3/LEP
WP_AEROBIC_GLYCOLYSIS	WP_AEROBIC_GLYCOLYSIS	12	-0.670416	-1.68405	0.0134305	0.172343	0.157309	3059	tags=75%, list=23%, signal=57%	ALDOA/SLC2A1/GAPDH/PGAM2/ENO1/TPI1/PKM/PGK1/LDHA
WP_TRANSCRIPTIONAL_CASCADE_REGULATING_ADIPOGENESIS	WP_TRANSCRIPTIONAL_CASCADE_REGULATING_ADIPOGENESIS	11	0.672567	1.66812	0.0135875	0.172343	0.157309	584	tags=64%, list=4%, signal=61%	GATA2/DDIT3/KLF15/CEBPG/PPARG/CEBPB/KLF5
REACTOME_TELOMERE_C_STRAND_SYNTHESIS_INITIATION	REACTOME_TELOMERE_C_STRAND_SYNTHESIS_INITIATION	11	0.672022	1.66677	0.0135875	0.172343	0.157309	2267	tags=55%, list=17%, signal=45%	ACD/PRIM1/PRIM2/CTC1/POT1/TERF2
KEGG_LEISHMANIA_INFECTION	KEGG_LEISHMANIA_INFECTION	39	0.438937	1.559	0.0136589	0.172343	0.157309	1779	tags=33%, list=14%, signal=29%	NFKBIA/IL12A/TGFB2/JUN/NFKBIB/TLR4/FOS/IL1B/PTGS2/TRAF6/FCGR2A/HLA-DPB1/IFNGR1
REACTOME_INFLUENZA_INFECTION	REACTOME_INFLUENZA_INFECTION	151	0.306971	1.39806	0.0134797	0.172343	0.157309	4921	tags=60%, list=38%, signal=38%	RPLP2/CPSF4/RPL7A/RPS21/RPL22L1/RPL28/RPL39L/POM121C/RPL10L/RPL17/RPS2/NUP62/RPL9/RPS12/RPS15A/RAE1/RPL21/NUP98/HSP90AA1/RPS4X/RPL36A/POLR2C/FAU/AAAS/RPL13/RPLP1/KPNA4/RPS28/NUP153/RPL3L/RPL8/GRSF1/RPL24/RPS27A/RPL7/RPL39/RPL10/NDC1/RPL32/RPS23/RPL41/CANX/RPL35A/RPSA/RPL30/NUP58/RPL14/POLR2I/RPL27A/NUP155/KPNA5/RPL12/GTF2F2/RPS19/RPS8/RPL36/RPL10A/RPL31/RPL22/RPL18/RPL19/RPS16/RPS11/GTF2F1/NUP133…
SIG_CD40PATHWAYMAP	SIG_CD40PATHWAYMAP	30	0.487065	1.63148	0.014085	0.176681	0.161269	946	tags=20%, list=7%, signal=19%	NFKBIA/NFKBIE/DUSP1/NFKB2/NFKBIB/TRAF2
REACTOME_ER_TO_GOLGI_ANTEROGRADE_TRANSPORT	REACTOME_ER_TO_GOLGI_ANTEROGRADE_TRANSPORT	132	-0.352501	-1.4292	0.0142117	0.177233	0.161773	3828	tags=33%, list=29%, signal=23%	TRAPPC5/TUBB2B/ACTR1A/TUBB3/TRAPPC9/PREB/SPTBN1/DCTN3/CSNK1D/TMED10/TMEM115/STX5/TMED7/DYNC1LI2/STX17/SEC24C/TMED9/ARF3/F8/GBF1/LMAN2L/TRAPPC1/ANK3/TUBA1B/DYNLL1/TUBB2A/TUBA4B/CAPZA1/SEC22B/CD59/SPTAN1/SPTB/SPTBN2/TUBB4B/SPTBN4/TUBB6/TRAPPC10/TUBB1/GRIA1/TUBA8/TUBA1A/COG8/DYNLL2
PID_IL2_1PATHWAY	PID_IL2_1PATHWAY	41	0.445846	1.60119	0.0143075	0.177396	0.161922	2190	tags=34%, list=17%, signal=28%	MYC/BCL2/IRS1/IRS2/JUN/PPP2R5D/STAM/FOS/SOCS2/MAPKAPK2/MAP2K1/FYN/MAP2K2/RASA1
WP_GALANIN_RECEPTOR_PATHWAY	WP_GALANIN_RECEPTOR_PATHWAY	13	0.638812	1.69094	0.0146363	0.18043	0.164692	1193	tags=38%, list=9%, signal=35%	PPARG/CDKN1B/PPARGC1A/FOS/CDKN1A
WP_INTEGRATED_CANCER_PATHWAY	WP_INTEGRATED_CANCER_PATHWAY	40	0.433821	1.54392	0.0154365	0.189207	0.172703	1887	tags=25%, list=14%, signal=21%	MYC/MAP3K5/BCL2/CDKN1B/BACH1/CASP9/ATF1/CDKN1A/BBC3/POU2F1
BIOCARTA_CD40_PATHWAY	BIOCARTA_CD40_PATHWAY	13	0.634115	1.67851	0.0161417	0.19343	0.176558	139	tags=23%, list=1%, signal=23%	NFKBIA/TNFAIP3/DUSP1
REACTOME_SEALING_OF_THE_NUCLEAR_ENVELOPE_NE_BY_ESCRT_III	REACTOME_SEALING_OF_THE_NUCLEAR_ENVELOPE_NE_BY_ESCRT_III	24	-0.536584	-1.59077	0.0160561	0.19343	0.176558	1809	tags=38%, list=14%, signal=32%	TUBA1B/TUBB2A/TUBA4B/TUBB4B/TUBB6/TUBB1/TUBA8/TUBA1A/CHMP6
PID_VEGFR1_2_PATHWAY	PID_VEGFR1_2_PATHWAY	62	0.390024	1.51095	0.0160371	0.19343	0.176558	3027	tags=39%, list=23%, signal=30%	PTPRJ/MAP2K3/ITGB3/GRB10/NCK2/SHB/MAPKAPK2/MAP2K6/MAP2K1/AKAP1/NEDD4/FES/FYN/CBL/MAP2K2/PLCG1/HSP90AA1/HGS/MAPK14/PRKAB1/PTPN2/BRAF/NCK1/HSP90AB1
KEGG_ECM_RECEPTOR_INTERACTION	KEGG_ECM_RECEPTOR_INTERACTION	61	-0.413406	-1.5022	0.0160549	0.19343	0.176558	3730	tags=49%, list=29%, signal=35%	COL6A6/COL4A1/CD47/ITGB1/LAMA1/AGRN/COMP/SDC4/LAMB2/ITGB5/COL5A2/THBS2/DAG1/ITGA10/COL5A3/ITGA7/ITGA11/VTN/COL5A1/THBS3/THBS1/COL6A3/COL1A2/TNC/SV2A/LAMA3/ITGA5/COL3A1/COL4A4/COL1A1
REACTOME_CHOLESTEROL_BIOSYNTHESIS	REACTOME_CHOLESTEROL_BIOSYNTHESIS	26	-0.543373	-1.64147	0.0162779	0.193979	0.177058	4229	tags=69%, list=32%, signal=47%	FDFT1/SC5D/PLPP6/LBR/DHCR7/CYP51A1/HSD17B7/NSDHL/MSMO1/FDPS/IDI1/SREBF1/SQLE/HMGCR/DHCR24/ACAT2/HMGCS1/MVK
REACTOME_GABA_SYNTHESIS_RELEASE_REUPTAKE_AND_DEGRADATION	REACTOME_GABA_SYNTHESIS_RELEASE_REUPTAKE_AND_DEGRADATION	10	0.688404	1.66576	0.016871	0.196676	0.17952	1363	tags=50%, list=10%, signal=45%	GAD1/STX1A/STXBP1/ABAT/RIMS1
WP_PHOTODYNAMIC_THERAPYINDUCED_NFKB_SURVIVAL_SIGNALING	WP_PHOTODYNAMIC_THERAPYINDUCED_NFKB_SURVIVAL_SIGNALING	24	0.51126	1.60742	0.0166135	0.196676	0.17952	1574	tags=29%, list=12%, signal=26%	BIRC3/RELB/NFKB2/IL1B/PTGS2/TRAF6/REL
PID_P38_ALPHA_BETA_PATHWAY	PID_P38_ALPHA_BETA_PATHWAY	24	0.511109	1.60694	0.0167992	0.196676	0.17952	1875	tags=38%, list=14%, signal=32%	DUSP1/MAP2K3/DUSP10/RALA/DUSP16/MAP2K6/TRAF6/MAP3K3/FYN
WP_TNFRELATED_WEAK_INDUCER_OF_APOPTOSIS_TWEAK_SIGNALING_PATHWAY	WP_TNFRELATED_WEAK_INDUCER_OF_APOPTOSIS_TWEAK_SIGNALING_PATHWAY	38	0.450182	1.58403	0.0167158	0.196676	0.17952	946	tags=18%, list=7%, signal=17%	BIRC3/NFKBIA/RELB/NFKB2/JUN/NFKBIB/TRAF2
WP_APOPTOSIS_MODULATION_AND_SIGNALING	WP_APOPTOSIS_MODULATION_AND_SIGNALING	74	0.364944	1.46175	0.0172016	0.199446	0.182048	518	tags=12%, list=4%, signal=12%	BIRC3/NFKBIA/HRK/MAP3K5/PMAIP1/BCL2/HTRA2/BCL2L1/JUN
WP_MITOCHONDRIAL_GENE_EXPRESSION	WP_MITOCHONDRIAL_GENE_EXPRESSION	19	0.57248	1.70315	0.0173381	0.199948	0.182507	1481	tags=26%, list=11%, signal=23%	ESRRA/PPARGC1B/PPARGC1A/POLRMT/SP1
