# Supplementary material for: Ferroptosis inhibitor alleviates sorafenib-induced cardiotoxicity by attenuating KLF11-mediated FSP1-dependent ferroptosis
Source: Int J Biol Sci. 2024 Apr 22;20(7):2622–39. doi: 10.7150/ijbs.86479 (PMC11077382; doi:10.7150/ijbs.86479)
Supplement: Supplementary file 1 — Supplementary figures and tables. [file ijbsv20p2622s1.zip › Supplemental Table 5 FSP1 TFBS.xlsx]

## Sheet: FSP1 TFs
FSP1 TFBS
KLF6
DPF2
POLR2A
ATF2
KLF17
JUND
NCOR1
ATF3
ZNF184
ZNF600
ZNF10
CEBPG
BRCA1
YY1
HIC1
CEBPA
NFIC
REST
ZNF207
CTCF
MAZ
CEBPB
MBD2
ZNF592
NONO
HES1
MNT
SIN3A
TBP
ZNF639
ZNF217
MAX
ARNT
ZNF341
ZEB1
MXD4
SMAD5
KMT2B
KLF11
TAF9B
BHLHE40
ZNF610
FEZF1
FOXA2
CTBP1
SAP130
HOMEZ
KLF9
ZNF511
SP2
RFX5
MIER3
THAP11
NKRF
ZSCAN9
SIN3B
NBN
RXRA
SMAD4
SKIL
KAT7
TAL1
USF2
DRAP1
DMAP1
ZFP91
NUFIP1
ASH2L
ZSCAN5A
CREM
ZNF843
HLTF
SUPT5H
SPI1
ZBTB48
KLF16
HDAC2
MYC
ZNF318
TAF1
ZBTB1
PRDM6
ZSCAN23
PRDM10
ZNF24
MLLT1
FOXK2
EP400
ZNF189
SOX5
SMARCA4
NRF1
NCOA1
ZNF2
ZEB2
ZBTB33
RAD51
INSM2
IKZF1
DIDO1
ZFP37
EGR1
HNF4A
GATAD1
NR2F1
HDGF
MXD3
RAD21
TAF7
RBPJ
SP1
ZHX1
ZNF792
ZNF362
HNRNPL
ATF4
STAT1
ZSCAN29
NR2F6
BACH1
ZBTB21
GLIS1
RLF
ZBTB40
ZNF398
PRDM4
ZFP69B
GATA4
RXRB
CSDE1
ATF1
MEIS2
IKZF5
ZFX
KLF1
SP7
PHF20
L3MBTL2
ZNF580
HDAC1
KDM3A
GATA2
GABPB1
TRIM28
JUN
PKNOX1
ZNF366
ARID1B
ZNF561
ARID4B
NFIL3
SMARCE1
ZNF687
GMEB1
KLF10
YY2
ZNF324
CREB1
PPARG
HLF
ARID3A
KDM1A
SP3
DACH1
ZBTB8A
ZNF660
SP5
ZXDB
EGR2
FUS
GTF2F1
TARDBP
GATAD2A
XRCC5
ZNF629
CBFA2T2
ZNF692
ZNF512
PATZ1
OSR2
KAT8
RNF2
IKZF2
TRIM24
LARP7
IRF2
MZF1
TRIM22
ZBTB26
GLIS2
ZKSCAN8
ZBTB17
ATF7
SOX6
SOX13
NFRKB
EED
TFDP1
ZNF501
TCF12
RB1
PHF8
GATAD2B
MTA3
SMARCA5
CBX3
EP300
RUNX3
POLR2B
KLF8
RELB
FOXA3
ZBTB20
TCF7
LEF1
BCOR
USF1
ZNF121
MTA2
RERE
RBFOX2
MEF2D
CBFA2T3
AFF1
BRD9
TFE3
ZBTB2
ZFHX2
ZGPAT
PML
SKI
ZNF444
PRDM1
ZNF335
MTA1
MIER1
MGA
ERF
WT1
UBTF
