# Supplementary material for: Ferroptosis inhibitor alleviates sorafenib-induced cardiotoxicity by attenuating KLF11-mediated FSP1-dependent ferroptosis
Source: Int J Biol Sci. 2024 Apr 22;20(7):2622–39. doi: 10.7150/ijbs.86479 (PMC11077382; doi:10.7150/ijbs.86479)
Supplement: Supplementary file 1 — Supplementary figures and tables. [file ijbsv20p2622s1.zip › Supplemental Table 6.xlsx]

## Sheet: Sheet1
Primer sequence
Name	Primer	sequence (5'to3')
Mouse GAPDH	forward primer	AGGTCGGTGTGAACGGATTTG
	reverse primer	GGGGTCGTTGATGGCAACA
Mouse PTGS2	forward primer	TTCCAATCCATGTCAAAACCGT
	reverse primer	AGTCCGGGTACAGTCACACTT
Mouse GPX4	forward primer	TGTGCATCCCGCGATGATT
	reverse primer	CCCTGTACTTATCCAGGCAGA
Mouse FSP1	forward primer	CGGGTTCGCCAAAAAGACATT
	reverse primer	CTATGCCAATCACTTTGCCCT
Rat GAPDH	forward primer	CAAGGCTGAGAATGGGAAGC
	reverse primer	GAAGACGCCAGTAGACTCCA
Rat GPX4	forward primer	AATTCGCAGCCAAGGACATC
	reverse primer	GGCCAGGATTCGTAAACCAC
Rat FSP1	forward primer	GGCAAAGTGATTGGCATAGA
	reverse primer	TGGATCTGCTTCACCATGTC
Rat KLF11	forward primer	GTGGAAGCTCTCGTTTGCAT
	reverse primer	GGTGCAGCTGTGTCCATAAG
Rat ATF3	forward primer	GTCAAGGAAGAGCTGAGATTCG
	reverse primer	CTCCAGAGGTCTGTTGTTGATG
Rat MYC	forward primer	CATCCTGTCCGTTCAAGCAG
	reverse primer	GGCCAGTTTATGCACCAGAG
Rat NFIL3	forward primer	CGCACAAGCTCCGGATTAAA
	reverse primer	TCTGCCGGTGAAGAGAGTTT
Rat ZBTB21	forward primer	CGTGCTCCTGATTGTTGGAG
	reverse primer	AGCATCAGGCTCACAGAAGT
