# Supplementary material for: Ferroptosis inhibitor alleviates sorafenib-induced cardiotoxicity by attenuating KLF11-mediated FSP1-dependent ferroptosis
Source: Int J Biol Sci. 2024 Apr 22;20(7):2622–39. doi: 10.7150/ijbs.86479 (PMC11077382; doi:10.7150/ijbs.86479)
Supplement: Supplementary file 1 — Supplementary figures and tables. [file ijbsv20p2622s1.zip › Supplemental Table 7.xlsx]

## Sheet: Sheet1
siRNA sequences
Name	sense（5'-3'）	antisense（5'-3'）
GPX4-Rat-178	GCGCGCUCCAUGCACGAAUTT	AUUCGUGCAUGGAGCGCGCTT
FSP1-Rat-324	GCCCUUCUCACAUCUUAUUTT	AAUAAGAUGUGAGAAGGGCTT
KLF11-rat-90	GGCUGACAUCAUGGACAUUTT	AAUGUCCAUGAUGUCAGCCTT
