# Supplementary material for: Ferroptosis inhibitor alleviates sorafenib-induced cardiotoxicity by attenuating KLF11-mediated FSP1-dependent ferroptosis
Source: Int J Biol Sci. 2024 Apr 22;20(7):2622–39. doi: 10.7150/ijbs.86479 (PMC11077382; doi:10.7150/ijbs.86479)
Supplement: Supplementary file 1 — Supplementary figures and tables. [file ijbsv20p2622s1.zip › Supplemental Table 8.xlsx]

## Sheet: 实验分组
Detailed information on treatment groups
Human	Drug concentration	treatment time (hrs)	GEO	Well
B SOR Rep 1 [SOR_B_21_2_5_A19]	1uM	48	GSM4365294	well: A19
B SOR Rep 2 [SOR_B_53_20_5_E8]	1uM	48	GSM4365295	well: E8
B SOR Rep 3 [SOR_B_67_15_5_H3]	1uM	48	GSM4365296	well: H3
B SOR Rep 4 [SOR_B_72_15_5_I9]	1uM	48	GSM4365297	well: I9
B CTRL Rep 1 [CTRL_B_18_1_5_J21]	0nM	48	GSM4365282	well: J21
B CTRL Rep 2 [CTRL_B_44_1_5_D2]	0nM	48	GSM4365283	well: D2
B CTRL Rep 3 [CTRL_B_64_1_5_G5]	0nM	48	GSM4365284	well: G5
B CTRL Rep 4 [CTRL_B_67_1_5_G21]	0nM	48	GSM4365285	well: G21
B CTRL Rep 5 [CTRL_B_74_1_5_I18]	0nM	48	GSM4365286	well: I18
B CTRL Rep 6 [CTRL_B_82_1_5_L18]	0nM	48	GSM4365287	well: L18
B CTRL Rep 7 [CTRL_B_84_1_5_M12]	0nM	48	GSM4365288	well: M12
B CTRL Rep 8 [CTRL_B_95_1_5_P12]	0nM	48	GSM4365289	well: P12
D SOR Rep 1 [SOR_D_19_3_4_B16]	1uM	48	GSM4365086	well: B16
D SOR Rep 2 [SOR_D_25_2_4_C19]	1uM	48	GSM4365087	well: C19
D SOR Rep 3 [SOR_D_30_11_4_D22]	1uM	48	GSM4365088	well: D22
D CTRL Rep 2 [CTRL_D_13_2_4_B3]	0nM	48	GSM4365034	well: B3
D CTRL Rep 3 [CTRL_D_15_1_4_B10]	0nM	48	GSM4365035	well: B10
D CTRL Rep 4 [CTRL_D_19_1_4_B15]	0nM	48	GSM4365036	well: B15
D CTRL Rep 5 [CTRL_D_25_1_4_C18]	0nM	48	GSM4365037	well: C18
D CTRL Rep 6 [CTRL_D_28_1_4_D8]	0nM	48	GSM4365038	well: D8
D CTRL Rep 7 [CTRL_D_30_1_4_D20]	0nM	48	GSM4365039	well: D20
D CTRL Rep 13 [CTRL_D_48_2_4_O10]	0nM	48	GSM4365045	well: O10
E SOR Rep 1 [SOR_E_27_12_4_D4]	1uM	48	GSM4365191	well: D4
E SOR Rep 3 [SOR_E_45_18_4_N1]	1uM	48	GSM4365193	well: N1
E SOR Rep 4 [SOR_E_47_10_4_O1]	1uM	48	GSM4365194	well: O1
E CTRL Rep 1 [CTRL_E_26_1_4_C22]	0nM	48	GSM4365134	well: C22
E CTRL Rep 2 [CTRL_E_27_1_4_D2]	0nM	48	GSM4365135	well: D2
E CTRL Rep 3 [CTRL_E_29_1_4_D11]	0nM	48	GSM4365136	well: D11
E CTRL Rep 4 [CTRL_E_32_1_4_E17]	0nM	48	GSM4365137	well: E17
E CTRL Rep 5 [CTRL_E_34_1_4_F4]	0nM	48	GSM4365138	well: F4
E CTRL Rep 6 [CTRL_E_36_1_4_F10]	0nM	48	GSM4365139	well: F10
E CTRL Rep 7 [CTRL_E_37_1_4_F19]	0nM	48	GSM4365140	well: F19
E CTRL Rep 8 [CTRL_E_37_2_4_F20]	0nM	48	GSM4365141	well: F20
E CTRL Rep 9 [CTRL_E_41_1_4_I24]	0nM	48	GSM4365142	well: I24
E CTRL Rep 10 [CTRL_E_41_2_4_J1]	0nM	48	GSM4365143	well: J1
E CTRL Rep 12 [CTRL_E_43_2_4_L4]	0nM	48	GSM4365145	well: L4
