# Supplementary material for: Ferroptosis inhibitor alleviates sorafenib-induced cardiotoxicity by attenuating KLF11-mediated FSP1-dependent ferroptosis
Source: Int J Biol Sci. 2024 Apr 22;20(7):2622–39. doi: 10.7150/ijbs.86479 (PMC11077382; doi:10.7150/ijbs.86479)
Supplement: Supplementary file 1 — Supplementary figures and tables. [file ijbsv20p2622s1.zip › Supplemental Table 9.xlsx]

## Sheet: Sheet1
Table S9. Primers used for ChIP assay.
Target promoter	sequence (5'to3')
	Forward	Reverse
FSP1-site1	GGCCATGCAGGGATGTTACT	GGAGCCTCCCTTGAGGAAAT
FSP1-site2	TAAAGCCCCAGTGCAAGACC	GACCCTGCGCCCTAGTTATG
FSP1-site3	GCCCAGGGTATCCTTGAACTT	TAGGCCATCTGCCTCAAAGC
